# Supplementary material for: Eth­oxy­carbonyl­methyl 3-(4-chloro­benzyl­idene)dithio­carbazate
Source: Acta Crystallogr Sect E Struct Rep Online. 2010 Sep 11;66(Pt 10):o2545. doi: 10.1107/S160053681003549X (PMC2983262; doi:10.1107/S160053681003549X)
Supplement: Supplementary file 1 [file e-66-o2545-sup1.cif]

##############################################################################
###                                                                        ###
###        Electronic paper (Acta Crystallographica Section E)             ###
###                                                                        ###
##############################################################################
#                                                                            #
# This CIF contains the data in a paper accepted for publication in Acta     #
# Crystallographica Section E. It conforms to the requirements of Notes      #
# for Authors for Section E, and has been peer reviewed under the auspices   #
# of the IUCr Commission on Journals.                                        #
#                                                                            #
# Full details of the Crystallographic Information File format               #
# are given in the paper "The Crystallographic Information File (CIF):       #
# a New Standard Archive File for Crystallography" by S. R. Hall, F. H.      #
# Allen and I. D. Brown [Acta Cryst. (1991), A47, 655-685].                  #
#                                                                            #
# The current version of the core CIF dictionary is obtainable from          #
# ftp://ftp.iucr.org/pub/cif_core.dic. The current version number is 2.4.    #
#                                                                            #
# Software is freely available for graphical display of the structure(s) in  #
# this CIF.  For information consult the CIF home page http://www.iucr.org/  #
# cif/home.html                                                              #
#                                                                            #
# This file may be used for bona fide research purposes within the           #
# scientific community so long as proper attribution is given to the journal # 
# article from which it was obtained.                                        #
#                                                                            #
##############################################################################
                                             
data_global
_audit_creation_method     SHELXL-97
_journal_date_recd_electronic     2010-08-28
_journal_date_accepted     2010-09-02
_journal_name_full     'Acta Crystallographica, Section E'
_journal_year     2010
_journal_volume     66
_journal_issue     10
_journal_page_first     o2545
_journal_page_last     o2545
_journal_paper_category     QO
_journal_coeditor_code     LH5124
_publ_contact_author
;
    Masoumeh Tabatabaee
    Scientific Society of Nanotechnology
    Islamic Azad University
    Yazd Branch
    Yazd
    Iran
;
_publ_contact_author_email     tabatabaee45m@yahoo.com
_publ_contact_author_fax     ' +983518223313 '
_publ_contact_author_phone     ' +983518117582 '
_publ_section_title
;
Ethoxycarbonylmethyl 3-(4-chlorobenzylidene)dithiocarbazate
;
loop_
    _publ_author_name
    _publ_author_address
    'Tabatabaee, Masoumeh'
;
Scientific Society of Nanotechnology
Islamic Azad University
Yazd Branch
Yazd
Iran
;
    'Sharif, Mahboubeh A.'
;
Department of Chemistry
Islamic Azad University
Qom Branch
Qom
Iran
;
    'Khalili, Robabeh'
;
Department of Chemistry
Islamic Azad University
Yazd Branch
Yazd
Iran
;
    'Parvez, Masood'
;
Department of Chemistry
The University of Calgary
2500 University Drive NW
Calgary
Alberta
Canada T2N 1N4
;
data_I
_chemical_name_systematic
;
Ethoxycarbonylmethyl 3-(4-chlorobenzylidene)dithiocarbazate
;
_chemical_name_common     ?
_chemical_formula_moiety     'C12 H13 Cl N2 O2 S2'
_chemical_formula_sum     'C12 H13 Cl N2 O2 S2'
_chemical_formula_iupac     'C12 H13 Cl N2 O2 S2'
_chemical_formula_weight     316.81
_chemical_melting_point     ?
_symmetry_cell_setting     triclinic
_symmetry_space_group_name_H-M     'P -1'
_symmetry_space_group_name_Hall     '-P 1'
loop_
    _symmetry_equiv_pos_as_xyz
    'x, y, z'
    '-x, -y, -z'
_cell_length_a     7.3425(3)
_cell_length_b     10.3894(4)
_cell_length_c     10.6457(5)
_cell_angle_alpha     116.535(2)
_cell_angle_beta     95.049(2)
_cell_angle_gamma     94.955(2)
_cell_volume     716.50(5)
_cell_formula_units_Z     2
_cell_measurement_reflns_used     3737
_cell_measurement_theta_min     1.0
_cell_measurement_theta_max     29.6
_cell_measurement_temperature     173(2)
_exptl_crystal_description     'block'
_exptl_crystal_colour     'colorless'
_exptl_crystal_size_max     0.12
_exptl_crystal_size_mid     0.08
_exptl_crystal_size_min     0.06
_exptl_crystal_density_diffrn     1.468
_exptl_crystal_density_meas     ?
_exptl_crystal_density_method     'not measured'
_exptl_crystal_F_000     328
_exptl_absorpt_coefficient_mu     0.556
_exptl_absorpt_correction_type     multi-scan
_exptl_absorpt_process_details     '(SORTAV; Blessing, 1997)'
_exptl_absorpt_correction_T_min     0.936
_exptl_absorpt_correction_T_max     0.967
_exptl_special_details
;
;
_diffrn_ambient_temperature     173(2)
_diffrn_radiation_type     MoK\a
_diffrn_radiation_wavelength     0.71073
_diffrn_radiation_source     'fine-focus sealed tube'
_diffrn_radiation_monochromator     graphite
_diffrn_measurement_device_type
                                'Nonius KappaCCD diffractometer with APEXII CCD'
_diffrn_measurement_method     ' \w and \f scans'
_diffrn_detector_area_resol_mean     ?
_diffrn_reflns_number     12341
_diffrn_reflns_av_R_equivalents     0.0305
_diffrn_reflns_av_sigmaI/netI     0.0377
_diffrn_reflns_theta_min     2.2
_diffrn_reflns_theta_max     29.7
_diffrn_reflns_theta_full     25.00
_diffrn_measured_fraction_theta_max     0.978
_diffrn_measured_fraction_theta_full     0.994
_diffrn_reflns_limit_h_min     -10
_diffrn_reflns_limit_h_max     10
_diffrn_reflns_limit_k_min     -14
_diffrn_reflns_limit_k_max     14
_diffrn_reflns_limit_l_min     -14
_diffrn_reflns_limit_l_max     14
_diffrn_standards_number     0
_diffrn_standards_interval_count     ?
_diffrn_standards_interval_time     ?
_diffrn_standards_decay_%     ?
_refine_special_details
;
Refinement of <i>F</i>^2^ against ALL reflections. The weighted <i>R</i>-factor
<i>wR</i> and goodness of fit <i>S</i> are based on <i>F</i>^2^, conventional
<i>R</i>-factors <i>R</i> are based on <i>F</i>, with <i>F</i> set to zero for
negative <i>F</i>^2^. The threshold expression of <i>F</i>^2^ >
\s(<i>F</i>^2^) is used only for calculating <i>R</i>-factors(gt) <i>etc</i>.
and is not relevant to the choice of reflections for refinement.
<i>R</i>-factors based on <i>F</i>^2^ are statistically about twice as large
as those based on <i>F</i>, and <i>R</i>- factors based on ALL data will be
even larger.
;
_reflns_number_total     3996
_reflns_number_gt     3361
_reflns_threshold_expression     I>2\s(I)
_refine_ls_structure_factor_coef     Fsqd
_refine_ls_matrix_type     full
_refine_ls_R_factor_all     0.057
_refine_ls_R_factor_gt     0.045
_refine_ls_wR_factor_gt     0.096
_refine_ls_wR_factor_ref     0.104
_refine_ls_goodness_of_fit_ref     1.09
_refine_ls_restrained_S_all     1.09
_refine_ls_number_reflns     3996
_refine_ls_number_parameters     173
_refine_ls_number_restraints     0
_refine_ls_hydrogen_treatment     constr
_refine_ls_weighting_scheme     calc
_refine_ls_weighting_details
         'calc w=1/[\s^2^(Fo^2^)+(0.0252P)^2^+0.6628P] where P=(Fo^2^+2Fc^2^)/3'
_atom_sites_solution_hydrogens     difmap
_atom_sites_solution_primary     direct
_atom_sites_solution_secondary     difmap
_refine_ls_shift/su_max     0.000
_refine_ls_shift/su_mean     0.000
_refine_diff_density_max     0.47
_refine_diff_density_min     -0.26
_refine_ls_extinction_method     none
_refine_ls_extinction_coef     ?
loop_
    _atom_type_symbol
    _atom_type_description
    _atom_type_scat_dispersion_real
    _atom_type_scat_dispersion_imag
    _atom_type_scat_source
    'C' 'C' 0.0033 0.0016
                         'International Tables Vol C Tables 4.2.6.8 and 6.1.1.4'
    'H' 'H' 0.0000 0.0000
                         'International Tables Vol C Tables 4.2.6.8 and 6.1.1.4'
    'N' 'N' 0.0061 0.0033
                         'International Tables Vol C Tables 4.2.6.8 and 6.1.1.4'
    'O' 'O' 0.0106 0.0060
                         'International Tables Vol C Tables 4.2.6.8 and 6.1.1.4'
    'S' 'S' 0.1246 0.1234
                         'International Tables Vol C Tables 4.2.6.8 and 6.1.1.4'
    'Cl' 'Cl' 0.1484 0.1585
                         'International Tables Vol C Tables 4.2.6.8 and 6.1.1.4'
_computing_data_collection     'COLLECT (Hooft, 1998)'
_computing_cell_refinement     'DENZO (Otwinowski & Minor, 1997)'
_computing_data_reduction     'SCALEPACK (Otwinowski & Minor, 1997)'
_computing_structure_solution     'SIR92 (Altomare <i>et al.</i>, 1994)'
_computing_structure_refinement     'SHELXL97 (Sheldrick, 2008)'
_computing_molecular_graphics     'ORTEP-3 (Farrugia, 1997)'
_computing_publication_material     'SHELXL97 (Sheldrick, 2008)'
loop_
    _atom_site_type_symbol
    _atom_site_label
    _atom_site_fract_x
    _atom_site_fract_y
    _atom_site_fract_z
    _atom_site_U_iso_or_equiv
    _atom_site_adp_type
    _atom_site_calc_flag
    _atom_site_refinement_flags
    _atom_site_occupancy
    _atom_site_disorder_assembly
    _atom_site_disorder_group
    Cl Cl1 0.89852(9) 0.10405(6) 0.44205(7) 0.04491(16) Uani d . 1 . .
    S S1 0.37647(8) 0.94428(5) 0.28183(6) 0.03285(14) Uani d . 1 . .
    S S2 0.37807(7) 0.61903(5) 0.12742(5) 0.02750(12) Uani d . 1 . .
    O O1 -0.0267(2) 0.65882(18) 0.13349(16) 0.0355(3) Uani d . 1 . .
    O O2 -0.0309(2) 0.76565(17) -0.00860(17) 0.0348(3) Uani d . 1 . .
    N N1 0.5839(2) 0.65588(17) 0.36811(18) 0.0251(3) Uani d . 1 . .
    N N2 0.5413(2) 0.78764(17) 0.38235(17) 0.0259(3) Uani d . 1 . .
    H H2N 0.5813 0.8681 0.4610 0.031 Uiso calc R 1 . .
    C C1 0.7182(2) 0.5188(2) 0.4706(2) 0.0224(3) Uani d . 1 . .
    C C2 0.8110(3) 0.5168(2) 0.5894(2) 0.0260(4) Uani d . 1 . .
    H H2 0.8383 0.6039 0.6763 0.031 Uiso calc R 1 . .
    C C3 0.8640(3) 0.3890(2) 0.5824(2) 0.0280(4) Uani d . 1 . .
    H H3 0.9271 0.3880 0.6637 0.034 Uiso calc R 1 . .
    C C4 0.8236(3) 0.2634(2) 0.4555(2) 0.0292(4) Uani d . 1 . .
    C C5 0.7266(3) 0.2612(2) 0.3364(2) 0.0306(4) Uani d . 1 . .
    H H5 0.6973 0.1733 0.2505 0.037 Uiso calc R 1 . .
    C C6 0.6734(3) 0.3889(2) 0.3448(2) 0.0263(4) Uani d . 1 . .
    H H6 0.6057 0.3884 0.2642 0.032 Uiso calc R 1 . .
    C C7 0.6691(3) 0.6550(2) 0.4777(2) 0.0244(4) Uani d . 1 . .
    H H7 0.7005 0.7428 0.5636 0.029 Uiso calc R 1 . .
    C C8 0.4379(3) 0.7910(2) 0.2744(2) 0.0238(4) Uani d . 1 . .
    C C9 0.2345(3) 0.6622(2) 0.0105(2) 0.0291(4) Uani d . 1 . .
    H H9A 0.2984 0.7477 0.0061 0.035 Uiso calc R 1 . .
    H H9B 0.2172 0.5795 -0.0861 0.035 Uiso calc R 1 . .
    C C10 0.0471(3) 0.6945(2) 0.0554(2) 0.0281(4) Uani d . 1 . .
    C C11 -0.2133(3) 0.8016(3) 0.0258(3) 0.0419(5) Uani d . 1 . .
    H H11A -0.2092 0.8571 0.1298 0.050 Uiso calc R 1 . .
    H H11B -0.3024 0.7118 -0.0090 0.050 Uiso calc R 1 . .
    C C12 -0.2709(4) 0.8910(3) -0.0444(3) 0.0506(6) Uani d . 1 . .
    H H12A -0.3951 0.9147 -0.0251 0.061 Uiso calc R 1 . .
    H H12B -0.2716 0.8359 -0.1470 0.061 Uiso calc R 1 . .
    H H12C -0.1839 0.9809 -0.0071 0.061 Uiso calc R 1 . .
loop_
    _atom_site_aniso_label
    _atom_site_aniso_U_11
    _atom_site_aniso_U_22
    _atom_site_aniso_U_33
    _atom_site_aniso_U_12
    _atom_site_aniso_U_13
    _atom_site_aniso_U_23
    Cl1 0.0472(3) 0.0344(3) 0.0633(4) 0.0143(2) 0.0028(3) 0.0306(3)
    S1 0.0483(3) 0.0196(2) 0.0283(3) 0.0074(2) -0.0043(2) 0.01017(19)
    S2 0.0359(3) 0.0192(2) 0.0239(2) 0.00528(18) 0.00303(19) 0.00682(18)
    O1 0.0363(8) 0.0418(9) 0.0338(8) 0.0012(7) 0.0033(6) 0.0230(7)
    O2 0.0362(8) 0.0390(8) 0.0361(8) 0.0066(7) 0.0033(6) 0.0233(7)
    N1 0.0275(8) 0.0193(7) 0.0301(8) 0.0055(6) 0.0036(6) 0.0124(7)
    N2 0.0331(9) 0.0173(7) 0.0253(8) 0.0037(6) 0.0000(6) 0.0087(6)
    C1 0.0212(8) 0.0232(8) 0.0266(9) 0.0048(7) 0.0044(7) 0.0143(7)
    C2 0.0254(9) 0.0293(9) 0.0253(9) 0.0058(7) 0.0051(7) 0.0136(8)
    C3 0.0243(9) 0.0367(10) 0.0311(10) 0.0070(8) 0.0045(7) 0.0219(9)
    C4 0.0263(9) 0.0290(10) 0.0405(11) 0.0073(8) 0.0071(8) 0.0223(9)
    C5 0.0365(11) 0.0243(9) 0.0306(10) 0.0066(8) 0.0039(8) 0.0121(8)
    C6 0.0293(9) 0.0270(9) 0.0251(9) 0.0046(7) 0.0013(7) 0.0144(8)
    C7 0.0238(8) 0.0215(8) 0.0268(9) 0.0047(7) 0.0048(7) 0.0098(7)
    C8 0.0274(9) 0.0207(8) 0.0239(9) 0.0030(7) 0.0045(7) 0.0108(7)
    C9 0.0361(10) 0.0271(9) 0.0215(9) 0.0003(8) 0.0013(8) 0.0098(8)
    C10 0.0336(10) 0.0238(9) 0.0237(9) -0.0009(8) -0.0020(8) 0.0099(8)
    C11 0.0372(12) 0.0431(13) 0.0504(14) 0.0093(10) 0.0063(10) 0.0252(12)
    C12 0.0539(16) 0.0440(14) 0.0556(16) 0.0164(12) 0.0016(13) 0.0237(13)
_geom_special_details
;
All e.s.d.'s (except the e.s.d. in the dihedral angle between two l.s. planes)
are estimated using the full covariance matrix. The cell e.s.d.'s are taken
into account individually in the estimation of e.s.d.'s in distances, angles
and torsion angles; correlations between e.s.d.'s in cell parameters are only
used when they are defined by crystal symmetry. An approximate (isotropic)
treatment of cell e.s.d.'s is used for estimating e.s.d.'s involving l.s.
planes.
;
loop_
    _geom_bond_atom_site_label_1
    _geom_bond_atom_site_label_2
    _geom_bond_site_symmetry_2
    _geom_bond_distance
    _geom_bond_publ_flag
    Cl1 C4 . 1.739(2) ?
    S1 C8 . 1.6618(19) ?
    S2 C8 . 1.7548(19) ?
    S2 C9 . 1.792(2) ?
    O1 C10 . 1.201(2) ?
    O2 C10 . 1.339(2) ?
    O2 C11 . 1.455(3) ?
    N1 C7 . 1.279(2) ?
    N1 N2 . 1.375(2) ?
    N2 C8 . 1.337(2) ?
    N2 H2N . 0.8800 ?
    C1 C2 . 1.392(2) ?
    C1 C6 . 1.398(3) ?
    C1 C7 . 1.462(2) ?
    C2 C3 . 1.388(3) ?
    C2 H2 . 0.9500 ?
    C3 C4 . 1.380(3) ?
    C3 H3 . 0.9500 ?
    C4 C5 . 1.389(3) ?
    C5 C6 . 1.382(3) ?
    C5 H5 . 0.9500 ?
    C6 H6 . 0.9500 ?
    C7 H7 . 0.9500 ?
    C9 C10 . 1.513(3) ?
    C9 H9A . 0.9900 ?
    C9 H9B . 0.9900 ?
    C11 C12 . 1.493(3) ?
    C11 H11A . 0.9900 ?
    C11 H11B . 0.9900 ?
    C12 H12A . 0.9800 ?
    C12 H12B . 0.9800 ?
    C12 H12C . 0.9800 ?
loop_
    _geom_angle_atom_site_label_1
    _geom_angle_atom_site_label_2
    _geom_angle_atom_site_label_3
    _geom_angle_site_symmetry_1
    _geom_angle_site_symmetry_3
    _geom_angle
    _geom_angle_publ_flag
    C8 S2 C9 . . 100.82(9) ?
    C10 O2 C11 . . 115.16(17) ?
    C7 N1 N2 . . 116.85(16) ?
    C8 N2 N1 . . 118.65(16) ?
    C8 N2 H2N . . 120.7 ?
    N1 N2 H2N . . 120.7 ?
    C2 C1 C6 . . 119.06(17) ?
    C2 C1 C7 . . 120.29(17) ?
    C6 C1 C7 . . 120.66(16) ?
    C3 C2 C1 . . 120.73(18) ?
    C3 C2 H2 . . 119.6 ?
    C1 C2 H2 . . 119.6 ?
    C4 C3 C2 . . 118.96(18) ?
    C4 C3 H3 . . 120.5 ?
    C2 C3 H3 . . 120.5 ?
    C3 C4 C5 . . 121.55(18) ?
    C3 C4 Cl1 . . 119.71(15) ?
    C5 C4 Cl1 . . 118.73(16) ?
    C6 C5 C4 . . 119.01(19) ?
    C6 C5 H5 . . 120.5 ?
    C4 C5 H5 . . 120.5 ?
    C5 C6 C1 . . 120.63(17) ?
    C5 C6 H6 . . 119.7 ?
    C1 C6 H6 . . 119.7 ?
    N1 C7 C1 . . 119.89(17) ?
    N1 C7 H7 . . 120.1 ?
    C1 C7 H7 . . 120.1 ?
    N2 C8 S1 . . 122.37(14) ?
    N2 C8 S2 . . 112.84(13) ?
    S1 C8 S2 . . 124.78(11) ?
    C10 C9 S2 . . 113.36(14) ?
    C10 C9 H9A . . 108.9 ?
    S2 C9 H9A . . 108.9 ?
    C10 C9 H9B . . 108.9 ?
    S2 C9 H9B . . 108.9 ?
    H9A C9 H9B . . 107.7 ?
    O1 C10 O2 . . 123.7(2) ?
    O1 C10 C9 . . 126.00(19) ?
    O2 C10 C9 . . 110.25(17) ?
    O2 C11 C12 . . 107.7(2) ?
    O2 C11 H11A . . 110.2 ?
    C12 C11 H11A . . 110.2 ?
    O2 C11 H11B . . 110.2 ?
    C12 C11 H11B . . 110.2 ?
    H11A C11 H11B . . 108.5 ?
    C11 C12 H12A . . 109.5 ?
    C11 C12 H12B . . 109.5 ?
    H12A C12 H12B . . 109.5 ?
    C11 C12 H12C . . 109.5 ?
    H12A C12 H12C . . 109.5 ?
    H12B C12 H12C . . 109.5 ?
loop_
    _geom_torsion_atom_site_label_1
    _geom_torsion_atom_site_label_2
    _geom_torsion_atom_site_label_3
    _geom_torsion_atom_site_label_4
    _geom_torsion_site_symmetry_1
    _geom_torsion_site_symmetry_2
    _geom_torsion_site_symmetry_3
    _geom_torsion_site_symmetry_4
    _geom_torsion
    _geom_torsion_publ_flag
    C7 N1 N2 C8 . . . . -174.09(18) ?
    C6 C1 C2 C3 . . . . 2.1(3) ?
    C7 C1 C2 C3 . . . . -177.71(18) ?
    C1 C2 C3 C4 . . . . 0.1(3) ?
    C2 C3 C4 C5 . . . . -1.9(3) ?
    C2 C3 C4 Cl1 . . . . 176.88(15) ?
    C3 C4 C5 C6 . . . . 1.5(3) ?
    Cl1 C4 C5 C6 . . . . -177.31(16) ?
    C4 C5 C6 C1 . . . . 0.8(3) ?
    C2 C1 C6 C5 . . . . -2.6(3) ?
    C7 C1 C6 C5 . . . . 177.28(18) ?
    N2 N1 C7 C1 . . . . 179.74(16) ?
    C2 C1 C7 N1 . . . . -179.95(18) ?
    C6 C1 C7 N1 . . . . 0.2(3) ?
    N1 N2 C8 S1 . . . . 179.15(14) ?
    N1 N2 C8 S2 . . . . -1.3(2) ?
    C9 S2 C8 N2 . . . . 177.22(15) ?
    C9 S2 C8 S1 . . . . -3.25(16) ?
    C8 S2 C9 C10 . . . . -73.08(15) ?
    C11 O2 C10 O1 . . . . 1.6(3) ?
    C11 O2 C10 C9 . . . . 179.48(17) ?
    S2 C9 C10 O1 . . . . -20.3(3) ?
    S2 C9 C10 O2 . . . . 161.95(14) ?
    C10 O2 C11 C12 . . . . 175.16(19) ?
loop_
    _geom_hbond_atom_site_label_D
    _geom_hbond_atom_site_label_H
    _geom_hbond_atom_site_label_A
    _geom_hbond_site_symmetry_A
    _geom_hbond_distance_DH
    _geom_hbond_distance_HA
    _geom_hbond_distance_DA
    _geom_hbond_angle_DHA
    N2 H2N S1 2_676 0.88 2.52 3.3669(17) 161
    C3 H3 O1 2_666 0.95 2.48 3.410(2) 166
    C9 H9B O1 2_565 0.99 2.55 3.153(3) 119
    C9 H9A S1 . 0.99 2.69 3.066(2) 103
