# Supplementary material for: Eth­oxy­carbonyl­methyl 3-(4-chloro­benzyl­idene)dithio­carbazate
Source: Acta Crystallogr Sect E Struct Rep Online. 2010 Sep 11;66(Pt 10):o2545. doi: 10.1107/S160053681003549X (PMC2983262; doi:10.1107/S160053681003549X)
Supplement: Supplementary file 2 [file e-66-o2545-Isup2.hkl]

#
# h,k,l, Fc-squared, Fo-squared, sigma(Fo-squared) and status flag
#
data_I
_shelx_title '  Compound X'
_shelx_refln_list_code          4
_shelx_F_calc_maximum      124.05
_exptl_crystal_F_000       328.00
_reflns_d_resolution_high  0.7160
 
loop_
 _symmetry_equiv_pos_as_xyz
 'x, y, z'
 '-x, -y, -z'
 
_cell_length_a     7.3425
_cell_length_b    10.3894
_cell_length_c    10.6457
_cell_angle_alpha 116.535
_cell_angle_beta   95.049
_cell_angle_gamma  94.955
 
_shelx_F_squared_multiplier     1.000
 
loop_
 _refln_index_h
 _refln_index_k
 _refln_index_l
 _refln_F_squared_calc
 _refln_F_squared_meas
 _refln_F_squared_sigma
 _refln_observed_status
   1   0   0       96.29       93.74      1.68 o
   2   0   0       89.97       93.58      2.82 o
   3   0   0      963.06      943.71     13.09 o
   4   0   0      504.17      448.16      7.38 o
   5   0   0      199.82      195.00      3.72 o
   6   0   0       39.08       37.70      1.09 o
   7   0   0        7.29        6.68      0.94 o
   8   0   0       23.68       30.18      7.49 o
   9   0   0        5.22        3.81      0.96 o
  10   0   0        0.82       -0.28      2.37 o
 -10   1   0       32.29       29.38      2.55 o
  -9   1   0        6.55        7.04      1.38 o
  -8   1   0       22.62       17.04      2.23 o
  -7   1   0       94.88       90.74      2.60 o
  -6   1   0      115.44      116.41      7.59 o
  -5   1   0       49.84       54.71      1.37 o
  -4   1   0      135.54      128.48      4.74 o
  -3   1   0      644.47      642.14      8.99 o
  -2   1   0      130.87      145.16      2.85 o
  -1   1   0     1133.85     1228.56     56.71 o
   0   1   0      406.71      415.32      9.55 o
   1   1   0     1384.98     1497.83     58.99 o
   2   1   0      350.31      369.73      5.57 o
   3   1   0       18.54       15.61      0.47 o
   4   1   0       45.88       41.17      2.58 o
   5   1   0      584.53      531.89      9.64 o
   6   1   0       61.52       64.49      2.59 o
   7   1   0      245.42      242.69      8.68 o
   8   1   0        3.25        4.98      0.98 o
   9   1   0       13.11       13.44      7.65 o
 -10   2   0        2.07       -0.99      1.88 o
  -9   2   0        8.85        9.51      1.35 o
  -8   2   0       99.56      101.51      6.08 o
  -7   2   0       14.25       17.17      3.10 o
  -6   2   0       48.82       45.50      1.91 o
  -5   2   0       24.15       32.60      7.65 o
  -4   2   0     1428.12     1407.39     45.48 o
  -3   2   0      658.38      675.97     10.73 o
  -2   2   0     1324.11     1346.10     16.67 o
  -1   2   0       18.63        9.15      1.10 o
   0   2   0     1070.80     1089.21     31.10 o
   1   2   0      827.10      868.99     10.43 o
   2   2   0       42.98       60.50      1.30 o
   3   2   0      618.67      622.48      7.87 o
   4   2   0      302.28      302.38      6.60 o
   5   2   0        2.01        1.94      2.37 o
   6   2   0       60.10       60.38      1.57 o
   7   2   0       24.19       27.82      4.27 o
   8   2   0       20.43       19.22      2.26 o
   9   2   0       69.83       71.22     12.08 o
 -10   3   0        7.66        5.62      1.33 o
  -9   3   0       71.09       77.36      3.53 o
  -8   3   0      226.57      228.17     11.58 o
  -7   3   0       63.61       65.34      7.16 o
  -6   3   0       48.63       42.42      8.99 o
  -5   3   0     1024.64      964.88     45.78 o
  -4   3   0      854.04      856.74     16.01 o
  -3   3   0      209.21      191.73      2.81 o
  -2   3   0      403.49      413.54      8.17 o
  -1   3   0     1616.49     1671.65     25.12 o
   0   3   0      964.37     1046.30     15.54 o
   1   3   0      261.97      260.86      6.29 o
   2   3   0        2.67        4.73      0.23 o
   3   3   0     4901.11     5052.40     81.23 o
   4   3   0       64.43       53.87      1.56 o
   5   3   0        0.04        1.91      0.74 o
   6   3   0      158.83      156.80     10.58 o
   7   3   0      212.95      210.94      4.29 o
   8   3   0        0.00        2.35      4.79 o
   9   3   0        6.83        9.57      2.67 o
 -10   4   0       12.06        7.01      1.74 o
  -9   4   0       42.14       47.30      5.08 o
  -8   4   0       47.35       49.69      8.93 o
  -7   4   0      139.22      139.72      5.11 o
  -6   4   0        0.38        0.35      0.69 o
  -5   4   0       24.51       26.50      1.10 o
  -4   4   0     1113.29     1087.34     21.02 o
  -3   4   0      384.82      366.44      5.11 o
  -2   4   0      232.45      240.87      3.49 o
  -1   4   0      413.43      433.13      7.68 o
   0   4   0     1002.48     1009.09     15.26 o
   1   4   0      607.84      611.77      8.08 o
   2   4   0       13.41       13.34      2.36 o
   3   4   0       60.26       70.61      1.45 o
   4   4   0      670.53      665.86     35.64 o
   5   4   0       12.06       13.52      3.21 o
   6   4   0      128.55      127.10     10.95 o
   7   4   0        1.21       -0.53      0.69 o
   8   4   0      102.07       93.45     17.30 o
   9   4   0        2.09        3.32      6.40 o
  -9   5   0       11.31        8.14      1.26 o
  -8   5   0        0.96        0.25      1.26 o
  -7   5   0        1.70        3.95      2.11 o
  -6   5   0       31.94       29.16      2.32 o
  -5   5   0      429.50      391.12      6.66 o
  -4   5   0        1.23        1.91      0.62 o
  -3   5   0        6.85        7.33      0.48 o
  -2   5   0      651.34      686.31      8.98 o
  -1   5   0     1647.78     1681.96     21.24 o
   0   5   0        8.13       12.85      1.13 o
   1   5   0      426.98      445.83      7.02 o
   2   5   0       60.74       50.35      2.96 o
   3   5   0       65.05       60.96      3.72 o
   4   5   0       43.72       39.85      7.58 o
   5   5   0       51.74       53.45      5.10 o
   6   5   0       42.38       51.80      5.67 o
   7   5   0        0.00       -0.05      2.00 o
   8   5   0       14.96       18.21      5.36 o
  -9   6   0        5.64        9.34      2.07 o
  -8   6   0      141.63      129.72      4.73 o
  -7   6   0       99.54       92.21      3.25 o
  -6   6   0       78.91       86.05      3.58 o
  -5   6   0      588.72      587.36     43.31 o
  -4   6   0      455.02      427.08      5.84 o
  -3   6   0       16.14       12.77      0.60 o
  -2   6   0     1376.03     1320.85     60.49 o
  -1   6   0      386.79      356.39      5.67 o
   0   6   0      180.66      172.71      4.09 o
   1   6   0      200.09      182.98      3.34 o
   2   6   0     1258.82     1209.19     50.89 o
   3   6   0       14.61       11.26      1.15 o
   4   6   0       80.87       76.27      3.48 o
   5   6   0       82.98       88.04      6.00 o
   6   6   0       58.14       52.82      6.13 o
   7   6   0       35.28       28.77      2.18 o
   8   6   0        2.12       -0.31      1.01 o
  -9   7   0       24.18       25.11      2.47 o
  -8   7   0       30.04       34.07      2.60 o
  -7   7   0        4.64        4.71      1.76 o
  -6   7   0       11.90       13.27      5.77 o
  -5   7   0      433.92      442.30     20.46 o
  -4   7   0      169.45      176.81      3.67 o
  -3   7   0        0.51        2.07      0.93 o
  -2   7   0        0.28        0.66      0.80 o
  -1   7   0     1529.42     1502.79     45.58 o
   0   7   0     1587.05     1604.81     51.62 o
   1   7   0        7.73        5.69      0.93 o
   2   7   0       83.93       84.12      2.75 o
   3   7   0      249.24      232.94     14.63 o
   4   7   0       41.02       36.46      2.43 o
   5   7   0        2.50        8.77      1.53 o
   6   7   0       20.32       15.31      1.65 o
   7   7   0        7.82        8.42      3.26 o
  -8   8   0       28.27       26.36      1.94 o
  -7   8   0       24.00       28.34      2.38 o
  -6   8   0       44.66       42.34      7.57 o
  -5   8   0       20.34       17.15      1.09 o
  -4   8   0       12.09       10.27      2.16 o
  -3   8   0        0.38        1.51      0.68 o
  -2   8   0      124.07      125.62      2.58 o
  -1   8   0       68.23       67.33      1.76 o
   0   8   0      155.16      164.95      3.75 o
   1   8   0      315.82      319.53     19.14 o
   2   8   0      402.15      415.22      9.96 o
   3   8   0        4.88       10.04      3.36 o
   4   8   0       11.47       21.69      2.31 o
   5   8   0       21.33       20.69      2.09 o
   6   8   0       27.80       30.26      8.19 o
  -8   9   0       27.31       29.91      2.57 o
  -7   9   0       55.02       53.44      3.10 o
  -6   9   0      109.00      111.23      4.95 o
  -5   9   0       83.10       80.24      4.37 o
  -4   9   0      456.58      455.42     32.18 o
  -3   9   0       37.34       41.42      4.68 o
  -2   9   0      257.02      271.02      5.51 o
  -1   9   0      287.24      293.20      9.16 o
   0   9   0       27.66       26.60      3.16 o
   1   9   0      191.67      193.96      8.61 o
   2   9   0       18.97       22.04      5.80 o
   3   9   0      168.41      171.46     10.02 o
   4   9   0       66.36       70.36      5.18 o
   5   9   0       92.75       97.87      4.32 o
   6   9   0        7.87       10.63      3.43 o
  -7  10   0        1.22       -1.25      1.37 o
  -6  10   0        6.96        0.88      1.13 o
  -5  10   0      286.15      284.23      7.65 o
  -4  10   0        0.60        0.27      2.12 o
  -3  10   0        0.00       -1.44      0.96 o
  -2  10   0      126.30      122.56      6.88 o
  -1  10   0      269.23      265.87      5.66 o
   0  10   0        6.03        7.46      0.92 o
   1  10   0        0.99        1.11      2.36 o
   2  10   0      200.02      208.90     17.46 o
   3  10   0      216.55      222.95      8.21 o
   4  10   0        0.01       -0.76      1.86 o
   5  10   0        0.43       -0.45      4.23 o
  -6  11   0        7.31        5.23      1.63 o
  -5  11   0        0.53        0.88      1.01 o
  -4  11   0       50.00       41.44      6.96 o
  -3  11   0      386.08      402.96      9.58 o
  -2  11   0        5.42        7.23      3.72 o
  -1  11   0        5.14        1.84      5.60 o
   0  11   0        2.15        0.93      2.48 o
   1  11   0       21.17       26.17      5.73 o
   2  11   0       23.30       23.64      2.41 o
   3  11   0       87.03       91.95      4.93 o
   4  11   0        8.05       13.34      2.35 o
  -5  12   0       89.02       94.71      8.03 o
  -4  12   0       56.30       45.61      3.95 o
  -3  12   0        3.90        3.90      1.86 o
  -2  12   0      364.11      375.84     22.56 o
  -1  12   0      140.70      154.12     14.95 o
   0  12   0       62.73       57.39     11.71 o
   1  12   0       26.08       26.63      5.55 o
   2  12   0       58.70       57.22      6.28 o
   0 -13   1      376.45      390.61     27.16 o
   1 -13   1      115.47       92.91      5.81 o
   2 -13   1       74.51       74.50      4.85 o
   3 -13   1       58.72       59.80      3.41 o
  -3 -12   1       38.69       47.85      3.43 o
  -2 -12   1       16.52       11.76      5.57 o
  -1 -12   1      149.02      148.49      7.01 o
   0 -12   1       28.01       37.13      2.50 o
   1 -12   1      140.11      152.09      8.53 o
   2 -12   1        0.56        3.14      1.67 o
   3 -12   1       83.30       65.83      3.44 o
   4 -12   1        5.10        2.09      0.91 o
   5 -12   1        3.57        4.12      1.13 o
  -4 -11   1        9.60       11.99      1.96 o
  -3 -11   1        3.48        4.86      1.88 o
  -2 -11   1       36.68       37.02      2.86 o
  -1 -11   1       99.01       88.95      4.01 o
   0 -11   1        2.91       -0.88      2.13 o
   1 -11   1        0.54       -1.13      1.18 o
   2 -11   1        7.83        8.32      1.02 o
   3 -11   1       47.98       58.00      7.74 o
   4 -11   1        0.13        1.63      0.95 o
   5 -11   1        4.16        7.97      1.51 o
   6 -11   1       10.16       10.19      1.64 o
  -5 -10   1      129.76      135.56      6.80 o
  -4 -10   1      152.94      171.39     10.96 o
  -3 -10   1       19.65       18.06      2.70 o
  -2 -10   1        3.85        3.73      2.57 o
  -1 -10   1      290.48      300.34      7.25 o
   0 -10   1        3.93        3.66      1.54 o
   1 -10   1       62.84       57.65      6.47 o
   2 -10   1      138.52      127.11      3.81 o
   3 -10   1      420.10      425.24      9.88 o
   4 -10   1        4.00        9.15      2.74 o
   5 -10   1       41.38       33.80      1.61 o
   6 -10   1       58.01       63.14      3.55 o
   7 -10   1      134.55      159.05      6.48 o
  -6  -9   1       19.14       14.21      2.42 o
  -5  -9   1        8.48       15.68      1.67 o
  -4  -9   1      212.29      204.57      5.66 o
  -3  -9   1      339.48      332.33     18.04 o
  -2  -9   1        6.33       10.15      2.92 o
  -1  -9   1        8.73       10.89      2.37 o
   0  -9   1       13.28        7.82      1.68 o
   1  -9   1      118.13      130.23      2.88 o
   2  -9   1      323.47      327.99      6.43 o
   3  -9   1      219.45      203.19     12.85 o
   4  -9   1      347.44      366.38      7.10 o
   5  -9   1        0.08        0.45      2.42 o
   6  -9   1      330.25      321.66      9.60 o
   7  -9   1        8.62       10.11      1.49 o
   8  -9   1        3.59        4.36      1.63 o
  -7  -8   1        0.16       -1.96      1.31 o
  -6  -8   1        9.56       10.75      1.35 o
  -5  -8   1       38.60       36.40      5.08 o
  -4  -8   1       39.00       41.55      2.05 o
  -3  -8   1      219.74      210.73     13.26 o
  -2  -8   1      497.83      511.70     21.11 o
  -1  -8   1      769.08      752.82     13.64 o
   0  -8   1        6.28        5.26      0.64 o
   1  -8   1       91.62       95.80      1.94 o
   2  -8   1       53.77       51.19      1.38 o
   3  -8   1        5.47        3.35      0.69 o
   4  -8   1        0.29       -1.04      1.25 o
   5  -8   1       39.93       36.73      3.60 o
   6  -8   1        4.62        0.50      0.86 o
   7  -8   1       88.55       79.12      2.78 o
   8  -8   1        2.10        3.72      1.38 o
  -7  -7   1       41.35       42.50      9.20 o
  -6  -7   1      111.50      104.04     11.32 o
  -5  -7   1       54.08       58.36      2.71 o
  -4  -7   1       33.49       35.58      5.76 o
  -3  -7   1       96.62       95.16      6.94 o
  -2  -7   1      925.60      932.71     35.80 o
  -1  -7   1        6.26        3.54      0.75 o
   0  -7   1      144.61      141.92      3.74 o
   1  -7   1      250.99      268.39      7.88 o
   2  -7   1     1277.41     1235.16     18.85 o
   3  -7   1       20.00       22.27      2.82 o
   4  -7   1      262.23      235.37     10.48 o
   5  -7   1      313.52      326.29      6.27 o
   6  -7   1      496.06      496.25     10.58 o
   7  -7   1       20.92       19.94      2.53 o
   8  -7   1        2.08        5.70      1.22 o
   9  -7   1       17.83       13.42      1.79 o
  -8  -6   1       51.52       54.65     10.76 o
  -7  -6   1       16.65       22.82      2.89 o
  -6  -6   1       29.27       30.11      6.55 o
  -5  -6   1      202.66      191.04     11.14 o
  -4  -6   1      162.88      159.54      7.29 o
  -3  -6   1      159.92      153.45      5.74 o
  -2  -6   1        0.05       -0.49      0.55 o
  -1  -6   1     1432.35     1461.16     24.73 o
   0  -6   1      947.54      963.26     15.62 o
   1  -6   1     1033.00     1016.85     16.75 o
   2  -6   1      168.62      160.29      2.58 o
   3  -6   1      358.32      335.78      9.84 o
   4  -6   1      158.87      150.34      3.97 o
   5  -6   1      262.38      245.57      6.65 o
   6  -6   1      170.17      164.79     10.20 o
   7  -6   1       44.17       48.99      5.18 o
   8  -6   1       13.99       15.11      1.44 o
   9  -6   1       64.92       68.37      3.77 o
  -8  -5   1        7.12       20.98      9.37 o
  -7  -5   1       26.06       37.54      2.74 o
  -6  -5   1      126.94      123.95      6.78 o
  -5  -5   1       24.46       22.24      3.51 o
  -4  -5   1       11.94       12.40      1.57 o
  -3  -5   1        7.35        9.59      1.19 o
  -2  -5   1       79.37       72.07      2.07 o
  -1  -5   1      176.59      163.23      3.87 o
   0  -5   1      768.76      774.68      9.44 o
   1  -5   1      944.40     1010.93     12.93 o
   2  -5   1      458.60      491.20     11.38 o
   3  -5   1      109.50       97.60      4.19 o
   4  -5   1       88.62       84.25      1.51 o
   5  -5   1        1.98        3.26      0.48 o
   6  -5   1       18.92       16.06      1.24 o
   7  -5   1       25.21       22.91      5.08 o
   8  -5   1        0.25        0.42      2.36 o
   9  -5   1        1.38        1.33      1.87 o
  -9  -4   1       36.01       29.39     11.22 o
  -8  -4   1       41.86       36.65      2.91 o
  -7  -4   1      135.01      131.44     11.65 o
  -6  -4   1        0.04       -0.42      1.42 o
  -5  -4   1      254.18      274.34      8.15 o
  -4  -4   1        1.32        4.01      0.69 o
  -3  -4   1      448.53      387.62      8.11 o
  -2  -4   1      671.94      670.78      8.20 o
  -1  -4   1      643.80      639.33      8.52 o
   0  -4   1      444.77      474.39      5.84 o
   1  -4   1     1554.23     1597.96     19.68 o
   2  -4   1      343.99      413.05      5.13 o
   3  -4   1      452.03      454.40      6.16 o
   4  -4   1       16.56       17.82      0.76 o
   5  -4   1     1213.56     1186.44     17.81 o
   6  -4   1       86.42       79.55      9.55 o
   7  -4   1       13.63       11.36      2.30 o
   8  -4   1        5.75        8.98      3.00 o
   9  -4   1      307.38      311.26      8.62 o
  10  -4   1      107.35      102.24      8.81 o
  -9  -3   1       43.58       37.93      7.19 o
  -8  -3   1        6.98        8.01      1.23 o
  -7  -3   1        1.84        1.71      0.75 o
  -6  -3   1      163.54      156.25      3.53 o
  -5  -3   1      425.09      423.77      7.80 o
  -4  -3   1      105.72      125.21      4.50 o
  -3  -3   1      561.24      582.90      7.75 o
  -2  -3   1       50.64       43.80      0.94 o
  -1  -3   1     1256.15     1299.27     17.71 o
   0  -3   1       21.06       21.18      1.19 o
   1  -3   1      561.67      592.98      7.90 o
   2  -3   1     2167.98     2158.62     26.13 o
   3  -3   1      162.63      147.71      2.57 o
   4  -3   1      817.71      787.65     18.62 o
   5  -3   1       28.34       25.96      1.08 o
   6  -3   1      753.09      763.31     13.52 o
   7  -3   1       12.31       12.09      1.42 o
   8  -3   1      132.82      134.15      5.56 o
   9  -3   1        0.19       -1.20      1.26 o
  10  -3   1       51.24       44.38      2.56 o
  -9  -2   1        4.42       10.87      1.88 o
  -8  -2   1       60.66       69.86      2.44 o
  -7  -2   1      154.74      153.30      8.03 o
  -6  -2   1        9.94        9.42      3.37 o
  -5  -2   1       41.23       40.22      3.87 o
  -4  -2   1      463.78      468.80      8.54 o
  -3  -2   1      307.33      336.49      7.57 o
  -2  -2   1        6.12       11.89      0.46 o
  -1  -2   1     2059.22     2027.39     24.60 o
   1  -2   1      225.61      242.59      3.76 o
   2  -2   1      358.38      348.63      4.42 o
   3  -2   1        2.16        0.96      0.30 o
   4  -2   1        1.67        3.51      1.62 o
   5  -2   1       15.34       19.19      3.41 o
   6  -2   1       14.39       17.16      1.11 o
   7  -2   1       44.17       45.05      1.89 o
   8  -2   1        8.48        9.86      2.44 o
   9  -2   1       27.18       26.75      1.66 o
  10  -2   1        2.02       -0.55      1.48 o
 -10  -1   1        1.89       -0.95      2.62 o
  -9  -1   1        0.23        0.93      3.11 o
  -8  -1   1       71.10       79.19      3.38 o
  -7  -1   1       59.66       62.11      6.78 o
  -6  -1   1      271.88      283.05     10.38 o
  -5  -1   1      346.92      340.53      5.63 o
  -4  -1   1      351.78      344.48      6.45 o
  -3  -1   1       33.72       27.19      1.28 o
  -1  -1   1       68.40       73.38      1.23 o
   0  -1   1     1742.56     1856.84     41.35 o
   1  -1   1      696.88      729.12     10.73 o
   2  -1   1      209.52      206.64      2.72 o
   3  -1   1      221.69      209.16      5.17 o
   4  -1   1      917.79      875.96     12.09 o
   5  -1   1      289.31      307.32      5.06 o
   6  -1   1       10.70       12.71      1.70 o
   7  -1   1       78.99       78.26      2.36 o
   8  -1   1       91.79       90.21      5.09 o
   9  -1   1        3.01        5.48      1.28 o
  10  -1   1        0.80        2.99      1.86 o
 -10   0   1       45.58       46.64      5.41 o
  -9   0   1        0.01        0.06      0.97 o
  -8   0   1       63.54       78.94     10.06 o
  -7   0   1      262.15      245.96      8.75 o
  -6   0   1      264.45      287.28      5.60 o
  -5   0   1       95.11       96.52      2.40 o
  -4   0   1      313.52      309.27     13.30 o
  -3   0   1     2491.18     2472.23     41.19 o
  -2   0   1      386.39      355.34      6.39 o
  -1   0   1      813.10      897.32     20.80 o
   1   0   1       14.76       18.47      1.74 o
   2   0   1     1517.53     1615.38     17.37 o
   3   0   1      176.52      177.75      2.29 o
   4   0   1     1308.55     1344.22     17.01 o
   5   0   1     1611.28     1630.17     32.39 o
   6   0   1      291.45      307.37      5.27 o
   7   0   1        0.56       -0.21      1.18 o
   8   0   1       21.17       13.33      1.78 o
   9   0   1       62.27       72.10      3.89 o
 -10   1   1        0.01       -5.34      4.86 o
  -9   1   1        3.58        6.48      1.56 o
  -8   1   1        1.08        3.66      1.40 o
  -7   1   1       96.86       96.92      7.36 o
  -6   1   1       39.67       36.94      1.58 o
  -5   1   1      336.41      334.25      6.49 o
  -4   1   1      343.25      320.03     11.08 o
  -3   1   1        0.03       -0.53      0.35 o
  -2   1   1      243.01      224.04      5.68 o
  -1   1   1      172.37      168.93      4.66 o
   0   1   1     1270.65     1443.29     26.98 o
   1   1   1     3244.04     3549.46     39.96 o
   2   1   1      160.01      161.05      2.09 o
   3   1   1        1.80        2.62      0.81 o
   4   1   1       27.71       29.65      2.82 o
   5   1   1      157.59      168.08      5.93 o
   6   1   1       25.28       28.94      2.82 o
   7   1   1       18.87       21.64      1.02 o
   8   1   1       64.30       66.58      3.90 o
   9   1   1        0.61        1.12      2.24 o
 -10   2   1       60.81       63.09      2.82 o
  -9   2   1        4.93        3.75      0.99 o
  -8   2   1       76.90       69.43      2.99 o
  -7   2   1      172.88      194.72      6.10 o
  -6   2   1      463.28      450.09      9.72 o
  -5   2   1       58.52       48.31      4.12 o
  -4   2   1        0.56        2.51      1.63 o
  -3   2   1        1.00        0.66      0.62 o
  -2   2   1     1328.04     1380.79     34.43 o
  -1   2   1      408.59      436.04      6.26 o
   0   2   1     2320.94     2464.25     32.69 o
   1   2   1    15389.04    16658.41    297.36 o
   2   2   1       79.27       82.73      1.21 o
   3   2   1     1058.16     1030.05     11.83 o
   4   2   1       11.39       12.91      1.72 o
   5   2   1        1.70        0.98      0.41 o
   6   2   1       63.99       64.42      1.65 o
   7   2   1      178.60      191.46      3.77 o
   8   2   1        7.69       14.36      2.77 o
   9   2   1        4.86        5.72      1.18 o
 -10   3   1        0.02        1.44      1.68 o
  -9   3   1       56.70       70.38      2.91 o
  -8   3   1       13.01       16.11      3.95 o
  -7   3   1      369.81      378.17     11.52 o
  -6   3   1      238.27      199.13      6.34 o
  -5   3   1       43.53       34.69      2.93 o
  -4   3   1        1.13        3.20      1.12 o
  -3   3   1     1651.65     1622.83     27.34 o
  -2   3   1      120.61      111.95      2.00 o
  -1   3   1       14.82       16.42      0.57 o
   0   3   1     1473.13     1632.54     25.26 o
   1   3   1      108.89       80.77      1.81 o
   2   3   1       41.70       51.71      3.54 o
   3   3   1        1.84        2.18      0.68 o
   4   3   1      408.49      388.03      6.24 o
   5   3   1      378.78      369.65      6.08 o
   6   3   1        9.12        9.46      0.80 o
   7   3   1       17.61       23.42      1.56 o
   8   3   1      253.23      264.96      7.59 o
   9   3   1      139.79      146.61      7.04 o
 -10   4   1        0.43        0.88      2.25 o
  -9   4   1        2.22        3.82      3.07 o
  -8   4   1        1.23       -0.63      1.02 o
  -7   4   1       10.58        6.49      2.32 o
  -6   4   1       39.93       40.33      2.60 o
  -5   4   1       11.47       11.43      0.54 o
  -4   4   1      297.42      326.58     11.74 o
  -3   4   1      901.56      962.92     19.09 o
  -2   4   1      865.43      868.55     12.32 o
  -1   4   1      357.99      352.81      5.34 o
   0   4   1      105.69       91.57      1.61 o
   1   4   1      390.70      403.23     12.16 o
   2   4   1       76.70       85.41      4.98 o
   3   4   1       15.14       21.74      1.12 o
   4   4   1      274.22      296.01      7.09 o
   5   4   1        7.12       10.20      4.29 o
   6   4   1       55.75       55.05      3.56 o
   7   4   1       22.23       22.42      1.45 o
   8   4   1        4.80        3.88      1.87 o
  -9   5   1        3.32        6.72      2.82 o
  -8   5   1       54.67       48.45      9.42 o
  -7   5   1      336.65      344.78     24.82 o
  -6   5   1       24.01       26.68      1.99 o
  -5   5   1       18.92       16.27      0.82 o
  -4   5   1      654.26      595.22      9.29 o
  -3   5   1      452.85      443.26     24.10 o
  -2   5   1      323.84      308.89     18.74 o
  -1   5   1      209.86      214.98      3.77 o
   0   5   1      324.64      308.57      5.90 o
   1   5   1      496.04      481.05      9.32 o
   2   5   1       50.87       49.93      2.04 o
   3   5   1      156.57      153.66     13.78 o
   4   5   1      215.25      208.12     12.95 o
   5   5   1       28.53       25.43      5.30 o
   6   5   1       88.36       81.06     10.45 o
   7   5   1        0.68       -0.22      1.05 o
  -9   6   1        3.97        2.88      1.86 o
  -8   6   1       98.80       99.42      8.60 o
  -7   6   1       29.14       21.71      3.26 o
  -6   6   1      148.45      136.88     11.48 o
  -5   6   1      144.18      132.99      3.47 o
  -4   6   1      323.73      324.66     20.44 o
  -3   6   1      602.59      589.47      9.24 o
  -2   6   1      704.09      671.82     10.70 o
  -1   6   1      181.35      176.14      3.28 o
   0   6   1     1692.68     1669.95     25.20 o
   1   6   1       15.31       16.45      0.78 o
   2   6   1      150.25      161.38      7.34 o
   3   6   1      178.02      175.73      7.00 o
   4   6   1      299.84      294.96     13.32 o
   5   6   1        2.00        0.36      1.14 o
   6   6   1        5.65        1.70      3.86 o
   7   6   1       94.70       80.94      3.89 o
  -9   7   1       15.54       11.73      2.14 o
  -8   7   1       32.32       26.58      2.65 o
  -7   7   1       60.47       64.92      3.03 o
  -6   7   1        1.09        1.77      0.93 o
  -5   7   1       65.82       56.75      7.49 o
  -4   7   1       52.58       52.10      1.93 o
  -3   7   1       12.52       14.60      3.06 o
  -2   7   1       33.48       36.59      1.27 o
  -1   7   1      829.46      820.61     26.94 o
   0   7   1      257.56      256.65      4.55 o
   1   7   1      279.15      274.21     12.95 o
   2   7   1       44.49       45.37      2.11 o
   3   7   1       42.22       44.44      2.25 o
   4   7   1        7.48        9.43      2.63 o
   5   7   1       66.97       70.31      3.04 o
   6   7   1        5.69        8.33      2.30 o
   7   7   1        1.97        2.88      3.87 o
  -8   8   1      121.81      130.35      6.36 o
  -7   8   1        0.71        0.88      1.01 o
  -6   8   1        2.06        4.57      2.61 o
  -5   8   1       29.10       34.23      5.23 o
  -4   8   1      544.49      608.16     12.94 o
  -3   8   1        1.24        1.73      2.24 o
  -2   8   1       10.03        7.54      1.52 o
  -1   8   1       89.34       97.05      2.56 o
   0   8   1       20.97       18.72      1.02 o
   1   8   1       64.02       66.63      2.58 o
   2   8   1       37.86       31.44      2.47 o
   3   8   1      257.65      282.33     10.82 o
   4   8   1        8.48        8.80      3.37 o
   5   8   1       43.02       39.54      2.84 o
   6   8   1        4.70        1.30      1.44 o
  -7   9   1      187.81      192.15      8.36 o
  -6   9   1       22.70       21.97      2.09 o
  -5   9   1      219.45      231.34      8.70 o
  -4   9   1      103.03       90.05      7.74 o
  -3   9   1      178.77      168.10      4.07 o
  -2   9   1       59.48       60.69      4.45 o
  -1   9   1      165.54      158.28      8.03 o
   0   9   1        6.04        8.14      1.28 o
   1   9   1      463.30      468.78     10.81 o
   2   9   1      361.60      341.48     22.61 o
   3   9   1      185.21      190.77      8.04 o
   4   9   1        4.10        1.80      1.18 o
   5   9   1       24.97       25.73      2.26 o
  -7  10   1        1.62       -0.88      1.26 o
  -6  10   1       18.89       22.82      2.45 o
  -5  10   1       58.44       62.50      2.70 o
  -4  10   1       74.68       67.33      5.21 o
  -3  10   1        0.24        0.65      1.30 o
  -2  10   1        8.22       11.99      1.26 o
  -1  10   1       15.35       15.82      3.53 o
   0  10   1       11.95       12.40      1.39 o
   1  10   1       14.55       23.37      2.95 o
   2  10   1        4.98        8.12      2.48 o
   3  10   1        0.03        0.44      0.86 o
   4  10   1       18.44       24.16      7.31 o
  -5  11   1       18.74       21.66      1.97 o
  -4  11   1       11.22       17.07      1.55 o
  -3  11   1       27.02       27.62      3.61 o
  -2  11   1       51.90       49.82     10.92 o
  -1  11   1      177.29      177.88     16.53 o
   0  11   1        2.40        4.88      7.15 o
   1  11   1       14.94       21.42      2.37 o
   2  11   1       36.70       35.51      3.24 o
   3  11   1        6.23       10.83      3.36 o
  -4  12   1      133.44      129.59      9.14 o
  -3  12   1      127.41      121.16      8.07 o
  -2  12   1      192.76      173.95      8.52 o
  -1  12   1       13.62       21.55      2.65 o
   0  12   1      119.61      115.41      6.22 o
   1  12   1       40.18       43.13     10.73 o
  -1 -13   2       35.12       39.96      3.08 o
   0 -13   2       81.23       70.65      4.18 o
   1 -13   2       45.80       45.53      2.96 o
   2 -13   2      161.12      165.30      9.47 o
   3 -13   2       52.37       56.49      3.48 o
   4 -13   2       17.37       27.63      3.40 o
  -3 -12   2       21.20       30.19      9.20 o
  -2 -12   2        2.52        3.03      1.37 o
  -1 -12   2       15.71       10.29      2.10 o
   0 -12   2       16.06       16.34      3.03 o
   1 -12   2      220.84      216.84      5.82 o
   2 -12   2       25.54       17.03      2.96 o
   3 -12   2        2.95        4.50      1.68 o
   4 -12   2        5.26        7.87      2.18 o
   5 -12   2       95.59       99.11      4.67 o
   6 -12   2       19.44       22.50      3.81 o
  -5 -11   2       98.34      108.30      5.73 o
  -4 -11   2       79.09       70.62     10.97 o
  -3 -11   2       23.66       22.84      3.64 o
  -2 -11   2        8.45        4.10      3.13 o
  -1 -11   2       76.76       68.28      8.60 o
   0 -11   2       17.14       21.89      2.29 o
   1 -11   2       56.17       55.04      2.26 o
   2 -11   2        0.08        2.97      1.76 o
   3 -11   2      537.72      541.61     26.44 o
   4 -11   2        4.63        8.14      1.04 o
   5 -11   2       32.09       34.99      2.24 o
   6 -11   2        7.66        8.82      1.52 o
   7 -11   2      152.75      142.07      6.65 o
  -6 -10   2        0.17       -0.37      1.40 o
  -5 -10   2       13.80       16.31      2.29 o
  -4 -10   2        5.86        5.85      3.61 o
  -3 -10   2      103.79      103.15      4.53 o
  -2 -10   2       30.68       30.35      1.65 o
  -1 -10   2        0.14        0.19      1.43 o
   0 -10   2      597.05      597.22     11.17 o
   1 -10   2      407.81      420.36     15.81 o
   2 -10   2       11.01       11.94      1.87 o
   3 -10   2       23.14       23.86      1.39 o
   4 -10   2      626.68      609.55     13.34 o
   5 -10   2       47.64       51.89      2.72 o
   6 -10   2       72.26       71.76      3.40 o
   7 -10   2        5.75        3.35      1.11 o
  -6  -9   2       66.86       60.23      3.16 o
  -5  -9   2        2.70        0.89      1.49 o
  -4  -9   2      277.22      285.47      6.91 o
  -3  -9   2      117.95      123.56      9.71 o
  -2  -9   2       77.40       66.40      2.76 o
  -1  -9   2        3.07        1.93      1.43 o
   0  -9   2      269.56      256.23      4.55 o
   1  -9   2       44.07       44.85      1.35 o
   2  -9   2       52.77       45.03      3.23 o
   3  -9   2       53.10       53.13      2.12 o
   4  -9   2        7.29        5.08      1.01 o
   5  -9   2       80.62       72.11      3.82 o
   6  -9   2        0.18        0.73      1.11 o
   7  -9   2       15.94       19.33      2.15 o
   8  -9   2       91.65       89.78      4.66 o
  -7  -8   2        0.07       -0.25      1.12 o
  -6  -8   2       23.36       29.91      2.34 o
  -5  -8   2       12.28       15.25      1.68 o
  -4  -8   2       70.73       62.31      5.54 o
  -3  -8   2        9.41        9.99      2.01 o
  -2  -8   2      241.54      215.20      3.87 o
  -1  -8   2     1019.94     1008.51     17.29 o
   0  -8   2      259.35      254.19     10.19 o
   1  -8   2        0.03        0.29      0.34 o
   2  -8   2      623.49      575.68      9.13 o
   3  -8   2        3.79        4.20      0.69 o
   4  -8   2      275.65      250.82      4.87 o
   5  -8   2        3.76        2.81      0.59 o
   6  -8   2       54.23       56.75      2.86 o
   7  -8   2       16.34       19.53      1.97 o
   8  -8   2        3.36        5.98      1.74 o
  -8  -7   2       34.59       29.68      2.77 o
  -7  -7   2        7.66        3.60      1.36 o
  -6  -7   2        0.01        1.34      1.28 o
  -5  -7   2      192.13      189.82      5.72 o
  -4  -7   2      350.99      327.73      6.34 o
  -3  -7   2       22.40       16.97      3.55 o
  -2  -7   2      172.09      164.76      2.86 o
  -1  -7   2     1618.48     1554.36     23.26 o
   0  -7   2      726.29      732.63     21.83 o
   1  -7   2      150.63      154.67      2.91 o
   2  -7   2        3.39        6.90      1.58 o
   3  -7   2     1067.38     1052.69     15.83 o
   4  -7   2     1421.69     1353.23     20.31 o
   5  -7   2       31.93       36.00      3.26 o
   6  -7   2      173.06      161.85      6.61 o
   7  -7   2      196.54      192.76      6.50 o
   8  -7   2        0.24       -1.44      1.86 o
   9  -7   2       39.67       29.45      6.88 o
  -8  -6   2        0.02        3.20      1.56 o
  -7  -6   2        1.48        0.85      0.99 o
  -6  -6   2       99.92      104.39      4.47 o
  -5  -6   2        2.94        5.87      1.44 o
  -4  -6   2        0.56        0.95      0.69 o
  -3  -6   2      758.88      750.53     10.63 o
  -2  -6   2       94.30       94.42      4.31 o
  -1  -6   2      987.93     1018.26     15.57 o
   0  -6   2      149.21      176.85      2.62 o
   1  -6   2      288.87      276.81      4.19 o
   2  -6   2       13.16       20.75      0.60 o
   3  -6   2      224.32      197.08      2.93 o
   4  -6   2       96.15       90.91      5.33 o
   5  -6   2       22.91       20.38      1.69 o
   6  -6   2       54.35       57.05      2.18 o
   7  -6   2        0.05        0.22      0.67 o
   8  -6   2      114.43      112.56      4.01 o
   9  -6   2        3.91        3.67      1.52 o
  -9  -5   2        4.17        9.47      4.41 o
  -8  -5   2       13.79       14.13      2.98 o
  -7  -5   2        2.24        0.11      1.01 o
  -6  -5   2      102.82       92.02     15.41 o
  -5  -5   2        7.34        8.91      2.67 o
  -4  -5   2       82.83       75.66      7.54 o
  -3  -5   2       59.79       54.44      1.42 o
  -2  -5   2       74.49       69.90      1.52 o
  -1  -5   2      432.99      427.69      6.15 o
   0  -5   2      178.94      208.13      2.98 o
   1  -5   2      149.77      160.03      4.26 o
   2  -5   2     1626.87     1705.85     51.42 o
   3  -5   2      713.12      682.77      8.80 o
   4  -5   2       71.71       68.23      2.58 o
   5  -5   2      914.87      832.04     14.57 o
   6  -5   2       19.67       19.87      3.90 o
   7  -5   2      426.97      443.54      8.97 o
   8  -5   2      147.77      153.52      5.81 o
   9  -5   2        0.06       -1.33      0.89 o
  -9  -4   2       17.60       24.98      2.75 o
  -8  -4   2        0.56        8.46      5.99 o
  -7  -4   2       84.40       86.59      3.01 o
  -6  -4   2       17.24       22.95      3.99 o
  -5  -4   2     1749.97     1734.09     26.32 o
  -4  -4   2        4.11        4.80      0.80 o
  -3  -4   2      111.79      115.81      2.31 o
  -2  -4   2     1336.49     1277.20     17.71 o
  -1  -4   2     1240.94     1206.45     15.15 o
   0  -4   2      264.31      261.21      8.90 o
   1  -4   2        0.15        0.44      0.18 o
   2  -4   2     4820.78     4941.58     77.66 o
   3  -4   2     1220.14     1218.25     13.74 o
   4  -4   2       21.09       22.40      2.06 o
   5  -4   2       37.20       33.18      4.16 o
   6  -4   2      640.89      692.00     12.04 o
   7  -4   2      271.36      289.49      6.17 o
   8  -4   2       55.18       51.20      2.30 o
   9  -4   2       54.78       45.07      2.33 o
  -9  -3   2        7.81        6.77      6.24 o
  -8  -3   2       37.28       41.65      4.01 o
  -7  -3   2       10.88        5.85      1.00 o
  -6  -3   2       14.80       15.08      0.77 o
  -5  -3   2       13.29       18.18      4.86 o
  -4  -3   2      106.91       89.74      1.93 o
  -3  -3   2        2.80        3.68      0.67 o
  -2  -3   2       11.23       15.71      1.36 o
  -1  -3   2      195.87      182.98      2.90 o
   0  -3   2     1097.92     1149.92     16.29 o
   1  -3   2        1.14        2.60      0.37 o
   2  -3   2     1084.60     1100.06     30.72 o
   3  -3   2      252.05      261.51      5.42 o
   4  -3   2      596.41      589.62      8.61 o
   5  -3   2       22.97       24.97      0.93 o
   6  -3   2       24.29       22.73      3.12 o
   7  -3   2       82.07       85.40      2.61 o
   8  -3   2        3.83       -0.17      1.37 o
   9  -3   2       16.17        8.18      2.03 o
  -9  -2   2       58.53       71.84      9.48 o
  -8  -2   2       15.69       20.67      1.83 o
  -7  -2   2        0.40       -1.50      1.93 o
  -6  -2   2      108.78       99.90      6.30 o
  -5  -2   2       22.14       24.37      1.54 o
  -4  -2   2      949.80     1027.13     15.29 o
  -3  -2   2      456.63      455.36      6.03 o
  -2  -2   2      205.03      191.21      2.84 o
  -1  -2   2     5302.19     5480.35     70.10 o
   0  -2   2       13.31       13.92      0.83 o
   1  -2   2        5.34        4.55      0.27 o
   2  -2   2      647.50      659.21      8.10 o
   3  -2   2      213.97      223.14      2.94 o
   4  -2   2      320.20      341.79      8.68 o
   5  -2   2       81.36       83.61      6.75 o
   6  -2   2      197.92      189.00     14.29 o
   7  -2   2       27.85       27.32      1.51 o
   8  -2   2       62.58       61.21      2.58 o
   9  -2   2        0.01        0.69      0.77 o
 -10  -1   2        0.00        0.74      1.49 o
  -9  -1   2       25.48       23.09      3.77 o
  -8  -1   2       64.96       72.00     11.26 o
  -7  -1   2       54.70       51.96      1.76 o
  -6  -1   2      389.72      390.19      7.32 o
  -5  -1   2       76.36       88.87      5.32 o
  -4  -1   2       23.69       17.18      0.60 o
  -3  -1   2     1279.99     1237.39     18.49 o
  -2  -1   2    14703.66    15498.94    677.18 o
  -1  -1   2      822.29      862.85     12.60 o
   0  -1   2     2797.91     3038.01     38.90 o
   1  -1   2      295.92      318.25      4.19 o
   2  -1   2     5490.99     5658.17     59.04 o
   3  -1   2      751.87      770.23      9.96 o
   4  -1   2      108.16      111.35      2.00 o
   5  -1   2      317.69      295.09      5.07 o
   6  -1   2       78.47       71.77      1.85 o
   7  -1   2       56.64       53.70      1.51 o
   8  -1   2        3.35        2.22      1.37 o
   9  -1   2       85.05       88.07      3.88 o
 -10   0   2        4.65        4.01      1.13 o
  -9   0   2        1.03        2.15      3.56 o
  -8   0   2       21.36       23.74      2.16 o
  -7   0   2       67.44       59.83      7.41 o
  -6   0   2       17.34       17.30      1.44 o
  -5   0   2      104.52      107.22      5.49 o
  -4   0   2      583.27      634.59     20.92 o
  -3   0   2       91.11       79.31      1.50 o
  -2   0   2     3224.31     3422.32     48.94 o
  -1   0   2    11369.31    12131.18    350.43 o
   0   0   2     4189.16     4430.79     69.38 o
   1   0   2      501.25      532.73      6.16 o
   2   0   2      215.23      220.85      5.47 o
   3   0   2      979.68      985.06     11.07 o
   4   0   2       66.50       66.96      1.35 o
   5   0   2      183.61      185.48     13.55 o
   6   0   2       13.23       15.70      2.14 o
   7   0   2       58.48       61.05      2.01 o
   8   0   2        2.59        4.30      0.98 o
   9   0   2        8.63        8.46      4.16 o
 -10   1   2       48.31       43.24      3.02 o
  -9   1   2        0.01        1.72      1.92 o
  -8   1   2        1.29        0.88      1.26 o
  -7   1   2        7.43        5.96      1.74 o
  -6   1   2      112.89      111.13      3.05 o
  -5   1   2       12.84       15.83      1.60 o
  -4   1   2        4.07        4.52      0.82 o
  -3   1   2        2.65        1.37      1.68 o
  -2   1   2      366.47      380.89     11.80 o
  -1   1   2     3663.62     3813.68     54.29 o
   0   1   2      102.81      104.92      1.72 o
   1   1   2     2142.16     2318.12     24.94 o
   2   1   2      200.40      205.84      2.49 o
   3   1   2      117.74      127.90      7.50 o
   4   1   2        6.93        4.08      0.49 o
   5   1   2      286.99      286.42      4.67 o
   6   1   2       33.54       36.72      1.43 o
   7   1   2      143.73      144.63      3.16 o
   8   1   2        6.69       10.42      2.62 o
   9   1   2        0.98        0.73      1.16 o
 -10   2   2       19.16       20.44      1.67 o
  -9   2   2      117.49      117.00      4.46 o
  -8   2   2        3.47        8.21      2.29 o
  -7   2   2      121.04      122.03      3.69 o
  -6   2   2       31.85       35.48      2.25 o
  -5   2   2      647.01      620.40     12.95 o
  -4   2   2        1.14        1.43      0.99 o
  -3   2   2     2639.46     2621.65     38.16 o
  -2   2   2      269.88      284.36      4.70 o
  -1   2   2      192.41      171.79      2.79 o
   0   2   2     2544.67     2639.95     53.33 o
   1   2   2      396.80      385.84      5.47 o
   2   2   2        0.19        2.08      1.12 o
   3   2   2      945.81      938.15     17.13 o
   4   2   2       53.71       50.86      3.71 o
   5   2   2      870.30      870.09     13.45 o
   6   2   2      301.93      309.27      5.56 o
   7   2   2      265.66      279.58      7.85 o
   8   2   2       65.56       73.80     10.49 o
   9   2   2        4.12       11.33      3.04 o
 -10   3   2       51.01       55.01      2.93 o
  -9   3   2       13.03       20.60      5.68 o
  -8   3   2        4.51        3.92      1.31 o
  -7   3   2       33.34       32.44      4.52 o
  -6   3   2      415.02      420.06      8.94 o
  -5   3   2      382.15      373.42     10.58 o
  -4   3   2      445.32      447.37     19.09 o
  -3   3   2       39.42       36.48      2.95 o
  -2   3   2      856.39      831.38     11.59 o
  -1   3   2      136.59      142.08      2.44 o
   0   3   2        7.60        8.29      0.55 o
   1   3   2      525.18      609.46      8.32 o
   2   3   2     2838.40     2930.43     68.71 o
   3   3   2        7.42       17.63      1.24 o
   4   3   2       10.79       11.00      1.74 o
   5   3   2      151.61      146.16      2.85 o
   6   3   2      198.50      214.74      4.86 o
   7   3   2       11.22       10.10      1.61 o
   8   3   2       15.13       13.55      2.70 o
  -9   4   2        6.03        2.42      1.32 o
  -8   4   2        0.03       -1.74      1.58 o
  -7   4   2      102.35       95.27      4.23 o
  -6   4   2        4.49        0.69      1.42 o
  -5   4   2        8.20        8.66      1.19 o
  -4   4   2      474.44      475.28     15.91 o
  -3   4   2      276.28      254.54     14.69 o
  -2   4   2       90.36       98.42      2.07 o
  -1   4   2        2.12       -0.57      0.38 o
   0   4   2        0.11        2.31      0.86 o
   1   4   2     1438.86     1469.73     58.47 o
   2   4   2      216.36      210.24     14.56 o
   3   4   2       81.42       76.11      3.28 o
   4   4   2      201.02      199.64      4.84 o
   5   4   2        7.29       10.02      3.54 o
   6   4   2       86.67       73.89      2.91 o
   7   4   2        0.00       -0.88      1.38 o
   8   4   2       43.00       31.38     14.08 o
  -9   5   2       30.12       27.23      2.06 o
  -8   5   2        1.02        1.80      2.06 o
  -7   5   2        0.96        2.42      1.11 o
  -6   5   2      499.84      471.95     13.02 o
  -5   5   2        3.83        2.03      0.78 o
  -4   5   2       14.40       15.93      1.09 o
  -3   5   2        0.38       -0.24      0.55 o
  -2   5   2     1739.00     1692.71    105.32 o
  -1   5   2      170.11      155.02      8.91 o
   0   5   2      862.58      864.82     43.23 o
   1   5   2      185.10      184.89      5.94 o
   2   5   2      461.81      460.32     20.75 o
   3   5   2      398.38      378.82     19.80 o
   4   5   2      115.65      107.02      3.29 o
   5   5   2       16.06       18.97      1.59 o
   6   5   2       93.63      105.58      3.56 o
   7   5   2       31.06       37.51      6.88 o
   8   5   2        4.14       15.07      8.71 o
  -9   6   2       16.30       18.09      1.89 o
  -8   6   2        5.89        9.66      3.70 o
  -7   6   2       76.27       76.13      9.55 o
  -6   6   2      107.22      108.34      4.43 o
  -5   6   2       61.06       52.01      4.25 o
  -4   6   2       26.06       21.33      1.46 o
  -3   6   2     1624.74     1680.13     32.50 o
  -2   6   2      925.55      930.10     41.12 o
  -1   6   2      258.21      253.53      4.50 o
   0   6   2        0.25        1.52      2.05 o
   1   6   2      600.81      580.91     10.45 o
   2   6   2        6.40        7.60      1.72 o
   3   6   2        5.53        5.48      4.11 o
   4   6   2        0.04        6.90      2.82 o
   5   6   2       68.41       76.10      6.41 o
   6   6   2       11.11       10.79      1.51 o
   7   6   2       13.57       10.18      2.67 o
  -8   7   2       22.34       30.89      2.73 o
  -7   7   2        3.81        8.22      1.39 o
  -6   7   2       16.18       19.03      2.90 o
  -5   7   2        8.31        4.73      1.80 o
  -4   7   2       50.73       47.69      2.60 o
  -3   7   2       11.46       11.01      0.86 o
  -2   7   2      323.33      281.97      5.57 o
  -1   7   2      154.42      146.58      4.20 o
   0   7   2      251.18      252.08     12.21 o
   1   7   2        5.25        5.57      1.57 o
   2   7   2        0.00        2.82      5.49 o
   3   7   2       58.73       63.36      7.52 o
   4   7   2       17.97       21.43      2.25 o
   5   7   2       84.09       66.80      3.16 o
   6   7   2        0.22       -1.49      1.00 o
  -8   8   2        6.27        0.12      1.52 o
  -7   8   2      131.70      150.44      6.84 o
  -6   8   2       35.89       39.19      2.98 o
  -5   8   2       11.66        7.25      4.97 o
  -4   8   2        7.14        5.09      1.80 o
  -3   8   2      360.55      360.33      7.18 o
  -2   8   2      135.63      143.17      3.40 o
  -1   8   2       19.76       14.25      2.01 o
   0   8   2      295.06      279.84     12.33 o
   1   8   2      792.44      825.90     30.14 o
   2   8   2      143.26      140.61     11.95 o
   3   8   2        8.62       11.21      1.63 o
   4   8   2       70.87       74.15      3.23 o
   5   8   2       67.02       79.13      3.88 o
   6   8   2       34.34       43.51      3.00 o
  -7   9   2       45.13       44.24      3.41 o
  -6   9   2       59.75       56.59      3.70 o
  -5   9   2       45.64       43.66      2.95 o
  -4   9   2        8.95        9.48      3.06 o
  -3   9   2      171.96      171.64     13.45 o
  -2   9   2       41.05       41.56      5.69 o
  -1   9   2       19.85       15.84      1.40 o
   0   9   2      346.23      348.88     13.84 o
   1   9   2       60.20       61.53     10.51 o
   2   9   2       98.63      100.29      3.87 o
   3   9   2       15.51       15.35      1.64 o
   4   9   2       54.36       58.01      7.71 o
   5   9   2        0.11        0.44      3.23 o
  -6  10   2       11.17        8.94      2.14 o
  -5  10   2       45.15       55.75      3.50 o
  -4  10   2        1.56        3.34      2.73 o
  -3  10   2       52.85       45.36      2.14 o
  -2  10   2        1.06       -1.58      1.05 o
  -1  10   2       76.38       78.17      9.98 o
   0  10   2        1.33        0.07      1.22 o
   1  10   2       77.05       67.84      2.95 o
   2  10   2        4.55        3.86      1.27 o
   3  10   2       35.89       34.28      2.69 o
  -5  11   2       60.98       54.10      3.45 o
  -4  11   2      512.13      501.93     19.36 o
  -3  11   2        6.17        9.97      1.82 o
  -2  11   2        3.90        1.20      1.20 o
  -1  11   2        9.42       13.68      2.15 o
   0  11   2      177.01      169.05     10.45 o
   1  11   2      128.92      125.82     10.49 o
   2  11   2        0.57        1.88      1.40 o
  -2 -13   3        0.63       -1.75      1.16 o
  -1 -13   3      375.11      363.96     15.30 o
   0 -13   3        2.87        4.30      1.28 o
   1 -13   3       46.54       43.21      4.55 o
   2 -13   3       26.51       21.93      3.28 o
   3 -13   3       96.29       88.99      4.49 o
   4 -13   3        4.07        4.83      1.72 o
  -4 -12   3       16.91       21.31      2.70 o
  -3 -12   3       21.23       25.88      2.40 o
  -2 -12   3        1.74        1.27      8.16 o
  -1 -12   3        0.30       -0.39      1.44 o
   0 -12   3       13.43        9.19      3.33 o
   1 -12   3      191.20      197.27      5.12 o
   2 -12   3        2.37        1.15      1.68 o
   3 -12   3        0.16        0.24      1.68 o
   4 -12   3        0.02        1.10      2.24 o
   5 -12   3      136.76      132.66      8.48 o
   6 -12   3       44.01       42.34      3.92 o
  -5 -11   3       20.29       20.18      2.40 o
  -4 -11   3       36.00       24.20      7.68 o
  -3 -11   3       63.26       69.08     11.85 o
  -2 -11   3      112.20      110.31     16.70 o
  -1 -11   3        0.38        0.07      5.12 o
   0 -11   3      205.11      224.44     15.58 o
   1 -11   3      333.31      327.81     11.65 o
   2 -11   3       51.85       47.82      2.82 o
   3 -11   3       36.31       39.52      2.56 o
   4 -11   3      231.22      222.46      6.34 o
   5 -11   3      145.65      129.59      5.08 o
   6 -11   3       18.47       15.17      1.48 o
   7 -11   3        1.20        5.98      2.24 o
  -6 -10   3      215.96      202.59      8.87 o
  -5 -10   3      119.87      111.13      9.27 o
  -4 -10   3        5.32        8.45      1.74 o
  -3 -10   3       22.48       16.14      5.43 o
  -2 -10   3      159.29      168.05      4.44 o
  -1 -10   3       54.83       54.17      6.26 o
   0 -10   3       23.23       21.87      3.74 o
   1 -10   3       16.73       16.34      1.80 o
   2 -10   3      226.73      251.85     11.93 o
   3 -10   3        8.60       14.31      1.10 o
   4 -10   3      148.87      134.51      4.88 o
   5 -10   3       53.02       44.99      2.39 o
   6 -10   3      223.18      228.35      7.76 o
   7 -10   3        3.27        3.60      1.23 o
  -7  -9   3        0.15        0.77      2.68 o
  -6  -9   3        2.76        9.29      2.07 o
  -5  -9   3       66.22       71.02      9.04 o
  -4  -9   3      153.79      151.46      4.49 o
  -3  -9   3      693.93      751.36     15.50 o
  -2  -9   3       37.09       27.02      1.45 o
  -1  -9   3        8.12        9.92      1.18 o
   0  -9   3       11.41       12.63      0.66 o
   1  -9   3        0.07        1.43      0.44 o
   2  -9   3       43.43       33.99      1.36 o
   3  -9   3      184.81      165.12      8.89 o
   4  -9   3       70.82       83.46      4.83 o
   5  -9   3      135.29      133.18      4.63 o
   6  -9   3        1.74        2.37      1.00 o
   7  -9   3        0.41        3.72      1.00 o
   8  -9   3       22.94       17.33      1.96 o
  -7  -8   3        0.01        5.47      1.26 o
  -6  -8   3       85.55       95.78      8.20 o
  -5  -8   3       50.81       55.28      9.35 o
  -4  -8   3      108.09      107.61      3.45 o
  -3  -8   3      300.92      291.13      4.79 o
  -2  -8   3      342.79      358.64      6.08 o
  -1  -8   3      128.51      109.28      2.57 o
   0  -8   3      481.48      461.56      7.36 o
   1  -8   3      272.63      267.97      4.47 o
   2  -8   3      340.96      354.02     16.03 o
   3  -8   3      115.30      119.76      3.78 o
   4  -8   3     1008.27      933.68     14.42 o
   5  -8   3       17.64       23.00      2.75 o
   6  -8   3        0.64        4.22      1.10 o
   7  -8   3      202.94      213.43      7.17 o
   8  -8   3       51.66       47.00      7.08 o
  -8  -7   3       41.47       42.99      4.60 o
  -7  -7   3       12.11       15.97      2.23 o
  -6  -7   3      104.38      121.40     10.62 o
  -5  -7   3       79.69       82.71      4.51 o
  -4  -7   3       18.55       16.54      3.93 o
  -3  -7   3     1157.16     1122.20     15.49 o
  -2  -7   3      277.41      276.69      4.90 o
  -1  -7   3       48.93       43.55      2.42 o
   0  -7   3      190.37      200.39      3.49 o
   1  -7   3     1590.99     1541.00     21.91 o
   2  -7   3       38.06       28.52      0.67 o
   3  -7   3      196.99      193.05      6.79 o
   4  -7   3      291.91      279.94      6.74 o
   5  -7   3       25.68       23.06      0.98 o
   6  -7   3        5.35        4.44      0.87 o
   7  -7   3       16.95       16.20      2.98 o
   8  -7   3       33.99       31.64      2.07 o
   9  -7   3      111.12      112.88      6.00 o
  -8  -6   3       69.08       61.86      5.72 o
  -7  -6   3        0.70        2.61      1.31 o
  -6  -6   3       64.87       53.87      6.83 o
  -5  -6   3        2.00       -0.45      2.86 o
  -4  -6   3        4.07        4.91      0.87 o
  -3  -6   3       12.29       13.45      1.16 o
  -2  -6   3      256.61      245.30      4.01 o
  -1  -6   3        2.07        0.56      0.26 o
   0  -6   3      893.05      963.16     26.11 o
   1  -6   3      317.70      314.96      4.18 o
   2  -6   3      226.40      225.18      4.86 o
   3  -6   3      276.84      259.93      4.40 o
   4  -6   3       53.26       58.60      3.34 o
   5  -6   3      379.18      351.35      6.90 o
   6  -6   3        2.70        3.16      2.36 o
   7  -6   3        0.46        0.26      1.05 o
   8  -6   3       38.14       39.05      5.84 o
   9  -6   3       15.75       15.22      4.60 o
  -9  -5   3        6.09       10.24      3.93 o
  -8  -5   3        0.16       -0.25      0.99 o
  -7  -5   3      428.94      434.60     10.64 o
  -6  -5   3        7.91        6.52      2.62 o
  -5  -5   3      111.98      106.32      8.97 o
  -4  -5   3        7.62        6.30      1.93 o
  -3  -5   3      660.81      614.93     16.82 o
  -2  -5   3      109.06      104.66      2.95 o
  -1  -5   3      441.53      432.41      5.90 o
   0  -5   3     3028.59     3313.26     42.70 o
   1  -5   3      244.56      252.63      8.05 o
   2  -5   3      561.27      540.08      7.78 o
   3  -5   3      625.74      617.67      7.64 o
   4  -5   3      290.50      276.36      3.80 o
   5  -5   3      792.79      774.52     18.10 o
   6  -5   3       32.13       36.47      1.51 o
   7  -5   3      673.78      692.78     28.82 o
   8  -5   3       21.26       21.47      3.93 o
   9  -5   3        4.08        1.69      2.18 o
  -9  -4   3        2.55        1.02      1.49 o
  -8  -4   3       34.69       40.94      7.03 o
  -7  -4   3        8.17       11.62      1.27 o
  -6  -4   3       54.35       46.71      1.54 o
  -5  -4   3       63.71       59.61      3.36 o
  -4  -4   3      101.48       81.08      6.14 o
  -3  -4   3      284.28      290.49      5.13 o
  -2  -4   3      942.60      939.46     18.76 o
  -1  -4   3        0.24        0.45      0.21 o
   0  -4   3     2772.46     2765.54     61.73 o
   1  -4   3       70.16       55.91      1.67 o
   2  -4   3       55.79       45.31      2.11 o
   3  -4   3       33.10       29.57      3.16 o
   4  -4   3     1436.72     1410.58     17.67 o
   5  -4   3       13.62       15.17      0.84 o
   6  -4   3      183.24      169.69      3.28 o
   7  -4   3      157.32      147.75      3.55 o
   8  -4   3      405.17      400.28     25.98 o
   9  -4   3        0.48       -1.24      0.83 o
  -9  -3   3       11.71       18.80      5.61 o
  -8  -3   3        2.68        2.75      1.86 o
  -7  -3   3       10.22       12.49      1.11 o
  -6  -3   3      207.24      205.19      3.91 o
  -5  -3   3      117.81      118.47      8.71 o
  -4  -3   3       10.85       12.25      0.58 o
  -3  -3   3        3.67        4.26      0.31 o
  -2  -3   3       19.26       18.64      1.07 o
  -1  -3   3       27.61       21.83      0.57 o
   0  -3   3      370.07      352.50      5.47 o
   1  -3   3        9.31        4.54      0.31 o
   2  -3   3      235.50      251.54      4.25 o
   3  -3   3      106.96      107.50      1.63 o
   4  -3   3       44.58       38.01      2.35 o
   5  -3   3      401.59      399.74      8.26 o
   6  -3   3      217.06      203.55      8.48 o
   7  -3   3      105.32      101.42      3.27 o
   8  -3   3       16.14       15.23      1.32 o
   9  -3   3        2.51        2.75      2.54 o
  -9  -2   3       12.08       16.96      2.81 o
  -8  -2   3      142.57      132.00     18.94 o
  -7  -2   3       34.29       35.98      3.82 o
  -6  -2   3       22.74       17.43      0.72 o
  -5  -2   3        2.61        1.42      0.93 o
  -3  -2   3      654.78      651.04     10.40 o
  -2  -2   3      148.02      126.31      2.13 o
  -1  -2   3      193.64      200.08      4.73 o
   0  -2   3     2673.91     2798.04     33.95 o
   1  -2   3      128.98      137.53      1.75 o
   2  -2   3     1070.72     1090.18     12.17 o
   3  -2   3       24.12        8.51      0.75 o
   4  -2   3       40.89       33.91      2.07 o
   5  -2   3      172.84      170.04      4.95 o
   6  -2   3       38.48       36.30      2.49 o
   7  -2   3       39.55       39.51      1.67 o
   8  -2   3       32.35       27.21      1.64 o
   9  -2   3        0.01        1.68      1.93 o
 -10  -1   3       38.36       53.09      5.52 o
  -9  -1   3       19.94       20.97      9.12 o
  -8  -1   3       30.28       32.04      4.04 o
  -7  -1   3      118.70      118.71      3.89 o
  -6  -1   3      153.69      172.58      4.40 o
  -5  -1   3      274.92      272.73      7.95 o
  -4  -1   3      144.24      154.34      5.27 o
  -3  -1   3     1590.20     1498.36     23.72 o
  -2  -1   3      602.90      630.81      9.56 o
  -1  -1   3     1895.00     1907.90     27.87 o
   0  -1   3      200.72      232.42      3.37 o
   1  -1   3      380.33      377.08      6.29 o
   2  -1   3        7.01        5.79      0.34 o
   3  -1   3     3385.59     3470.29     38.83 o
   4  -1   3      678.16      710.83     19.65 o
   5  -1   3      122.87      111.30      7.94 o
   6  -1   3      145.94      139.68      2.70 o
   7  -1   3      149.25      155.11      3.34 o
   8  -1   3        0.07        1.42      1.25 o
   9  -1   3        6.60        4.22      3.43 o
 -10   0   3       13.58       14.46      4.90 o
  -9   0   3       36.17       37.74      2.39 o
  -8   0   3        2.25        1.56      1.86 o
  -7   0   3        8.08       12.35      0.90 o
  -6   0   3        6.66        5.21      0.68 o
  -5   0   3        0.23        3.46      3.31 o
  -4   0   3      386.57      394.46      8.12 o
  -3   0   3      589.53      568.77      9.30 o
  -2   0   3        3.77        5.72      1.87 o
  -1   0   3      936.73      992.69     16.91 o
   0   0   3      847.68      892.37     13.28 o
   1   0   3        5.17        6.39      0.39 o
   2   0   3       83.45       94.55      1.45 o
   3   0   3      426.88      411.23      5.09 o
   4   0   3      170.83      179.43      7.17 o
   5   0   3       97.00       94.44      2.22 o
   6   0   3      109.36      119.78      2.58 o
   7   0   3        0.26        0.62      1.05 o
   8   0   3       52.97       46.07      2.74 o
   9   0   3        0.76        1.67      1.10 o
 -10   1   3        2.92        8.22      4.73 o
  -9   1   3       77.34       91.09      3.51 o
  -8   1   3      137.07      125.87     10.72 o
  -7   1   3        7.76        5.46      0.70 o
  -6   1   3        2.37        1.03      0.92 o
  -5   1   3      794.09      798.68     23.04 o
  -4   1   3       67.43       52.58      1.69 o
  -3   1   3      179.80      184.13      7.88 o
  -2   1   3      169.70      157.49      2.83 o
  -1   1   3     2920.51     3110.94    164.68 o
   0   1   3      889.54      896.64     12.29 o
   1   1   3        4.00        7.87      1.61 o
   2   1   3        0.60        2.05      0.37 o
   3   1   3     1153.41     1172.22     28.65 o
   4   1   3       23.07       22.44      0.76 o
   5   1   3       34.97       30.51      6.48 o
   6   1   3       77.19       85.43      2.40 o
   7   1   3       48.50       50.86      2.10 o
   8   1   3        6.54        0.11      1.62 o
   9   1   3       10.50        9.22      3.25 o
 -10   2   3       26.05       31.45      2.41 o
  -9   2   3        3.69        1.02      2.37 o
  -8   2   3      190.13      198.56      7.65 o
  -7   2   3      162.63      150.69      6.99 o
  -6   2   3       10.60        8.89      2.33 o
  -5   2   3      285.15      277.09      5.12 o
  -4   2   3       74.90       58.78      1.89 o
  -3   2   3     1181.29     1181.56     46.52 o
  -2   2   3      381.69      358.73      6.33 o
  -1   2   3       15.20       33.99      1.00 o
   0   2   3     5902.35     6405.34     97.22 o
   1   2   3      190.80      220.24      3.26 o
   2   2   3     1621.58     1540.16     58.51 o
   3   2   3       17.68       19.09      1.12 o
   4   2   3       77.65       69.72      2.04 o
   5   2   3      119.53      114.18      2.42 o
   6   2   3      530.09      527.31      9.97 o
   7   2   3      240.02      235.33     12.48 o
   8   2   3        0.41        1.76      3.84 o
  -9   3   3        4.35        3.55      1.51 o
  -8   3   3        4.07       10.90      2.55 o
  -7   3   3       36.04       35.74      2.83 o
  -6   3   3      140.65      142.94     14.95 o
  -5   3   3       50.76       47.36      1.75 o
  -4   3   3       18.88       19.25      2.85 o
  -3   3   3       29.52       30.03      1.22 o
  -2   3   3       38.22       54.04      3.23 o
  -1   3   3       13.34       16.79      0.87 o
   0   3   3      169.07      140.37      4.63 o
   1   3   3       80.78       82.87      2.77 o
   2   3   3      243.21      259.94     15.13 o
   3   3   3      123.80      131.50      5.03 o
   4   3   3        1.23        2.46      0.91 o
   5   3   3       11.35       15.32      1.44 o
   6   3   3       19.75       20.84      2.67 o
   7   3   3      221.81      210.56      5.25 o
   8   3   3        0.00       -0.16      1.13 o
  -9   4   3       68.81       75.26      5.24 o
  -8   4   3       18.36       20.15      3.20 o
  -7   4   3        0.02        3.92      1.51 o
  -6   4   3      152.31      139.82      4.67 o
  -5   4   3      106.14       84.57      5.89 o
  -4   4   3      132.52      121.37      8.61 o
  -3   4   3       96.53       94.37      5.76 o
  -2   4   3     1847.39     1860.51     96.73 o
  -1   4   3       26.03       43.66      2.07 o
   0   4   3       51.05       51.06      6.19 o
   1   4   3      635.22      667.96     16.81 o
   2   4   3       51.46       42.25      5.66 o
   3   4   3       95.86       85.51      3.18 o
   4   4   3        0.01        1.61      3.35 o
   5   4   3        2.81        3.47      2.60 o
   6   4   3      104.58      116.13     10.62 o
   7   4   3        3.75        6.20      1.32 o
   8   4   3        0.05       -1.29      3.23 o
  -9   5   3      102.24      108.87      8.99 o
  -8   5   3      119.61      102.16      8.39 o
  -7   5   3       32.43       37.89     11.21 o
  -6   5   3        0.01       14.22      2.78 o
  -5   5   3      852.85      904.02     55.64 o
  -4   5   3      877.99      871.91     21.89 o
  -3   5   3       97.85       89.54      2.65 o
  -2   5   3      444.38      441.02      9.62 o
  -1   5   3      386.87      386.79      8.69 o
   0   5   3      459.87      485.20     10.36 o
   1   5   3      207.47      196.65      6.43 o
   2   5   3      206.36      187.23      4.62 o
   3   5   3      263.07      301.46      7.02 o
   4   5   3       43.46       42.46      2.44 o
   5   5   3      125.81      127.78      4.15 o
   6   5   3        0.59       -2.43      1.62 o
   7   5   3       21.81       21.25      1.96 o
  -9   6   3        4.32        7.00      2.01 o
  -8   6   3        3.79        3.78      3.43 o
  -7   6   3       35.48       41.72      9.52 o
  -6   6   3        0.16       -2.05      1.41 o
  -5   6   3        5.43        9.17      1.47 o
  -4   6   3      219.31      224.28     22.79 o
  -3   6   3      230.66      231.97      5.40 o
  -2   6   3        2.21        3.07      2.68 o
  -1   6   3      105.46      102.62      9.09 o
   0   6   3       22.26       24.78      1.09 o
   1   6   3        0.61        1.94      0.50 o
   2   6   3       12.81       17.59      2.02 o
   3   6   3      414.16      384.81      8.82 o
   4   6   3        8.57       12.43      7.03 o
   5   6   3        0.09       -0.99      2.11 o
   6   6   3       52.23       59.35      3.15 o
   7   6   3        0.59        3.85      1.24 o
  -7   7   3       47.09       49.03      3.73 o
  -6   7   3      106.62      108.17      4.89 o
  -5   7   3       94.93       94.76      7.41 o
  -4   7   3       36.82       38.64      4.68 o
  -3   7   3        0.19       -0.86      1.18 o
  -2   7   3       36.41       30.43      1.56 o
  -1   7   3      128.41      132.08      8.31 o
   0   7   3       14.72       12.53      0.92 o
   1   7   3      466.05      475.10     14.42 o
   2   7   3        5.27        1.85      1.31 o
   3   7   3        8.15        4.16      1.12 o
   4   7   3       71.68       61.49      3.01 o
   5   7   3      229.26      200.34      9.55 o
   6   7   3       39.33       34.32      2.79 o
  -7   8   3        3.43        3.11      1.26 o
  -6   8   3       69.51       60.54      2.89 o
  -5   8   3      359.10      357.41     13.60 o
  -4   8   3        2.05        3.81      3.05 o
  -3   8   3       21.06       19.87      2.32 o
  -2   8   3      277.65      270.64      5.84 o
  -1   8   3      505.75      522.98      9.92 o
   0   8   3      121.31      124.14     10.31 o
   1   8   3       19.69       18.23      3.48 o
   2   8   3      169.16      173.23      5.50 o
   3   8   3       46.16       52.18      2.71 o
   4   8   3       69.83       65.31      6.06 o
   5   8   3        0.52       -1.27      1.39 o
  -7   9   3       13.38       11.43      1.88 o
  -6   9   3        2.69        0.50      1.49 o
  -5   9   3        2.36        0.37      1.37 o
  -4   9   3        6.76        5.30      1.94 o
  -3   9   3        2.12        7.00      2.00 o
  -2   9   3       16.60       16.25      1.23 o
  -1   9   3      138.55      136.94     10.84 o
   0   9   3       19.31       16.91      1.63 o
   1   9   3        6.26        0.62      1.02 o
   2   9   3       25.04       31.49      3.08 o
   3   9   3        0.14       -0.68      1.43 o
   4   9   3        1.07       -0.08      1.28 o
  -5  10   3        7.02        3.72      1.38 o
  -4  10   3      108.20      110.52      9.65 o
  -3  10   3       27.98       31.53      2.61 o
  -2  10   3       31.46       32.27      3.55 o
  -1  10   3       58.16       66.86      9.62 o
   0  10   3       31.72       36.41      2.59 o
   1  10   3        0.02        0.33      1.31 o
   2  10   3       26.77       22.74      2.14 o
   3  10   3       15.15       20.33      3.72 o
  -3  11   3       39.97       31.84      3.97 o
  -2  11   3      210.91      229.75     13.74 o
  -1  11   3       18.01       16.54      2.22 o
   0  11   3        3.53        3.35      1.41 o
   0 -14   4       30.11       35.39      5.18 o
   2 -14   4       13.54       14.82      2.75 o
  -3 -13   4        2.01        4.45      4.80 o
  -2 -13   4       54.67       50.00      4.06 o
  -1 -13   4       62.37       68.76      3.72 o
   0 -13   4       26.73       20.33      3.72 o
   1 -13   4       30.30       34.85      3.56 o
   2 -13   4        2.71        0.63      1.18 o
   3 -13   4      138.50      163.06      6.94 o
   4 -13   4      102.96      127.82      8.07 o
   5 -13   4        0.30        7.11      2.14 o
  -4 -12   4        0.54       -1.58      1.05 o
  -3 -12   4       35.60       24.66      8.09 o
  -2 -12   4        5.89        5.46      2.25 o
  -1 -12   4      105.69      114.87      4.76 o
   1 -12   4      127.64      134.85      4.03 o
   2 -12   4       81.05       80.86      6.38 o
   3 -12   4      107.00       99.22      8.36 o
   4 -12   4        1.28        4.25      1.27 o
   5 -12   4       80.42       93.20      6.25 o
   6 -12   4       51.87       51.98      5.63 o
  -5 -11   4        0.28        2.48      1.62 o
  -4 -11   4        0.72       -1.37      1.62 o
  -3 -11   4       56.09       56.82      3.56 o
  -2 -11   4      149.30      143.34     13.55 o
  -1 -11   4      265.43      254.63      9.79 o
   0 -11   4       85.14       97.33      3.54 o
   1 -11   4       42.90       43.37      1.78 o
   2 -11   4      906.25      880.01     17.74 o
   3 -11   4        0.03        0.25      1.63 o
   4 -11   4       14.36       15.78      5.72 o
   5 -11   4       19.01       25.90      3.06 o
   6 -11   4      428.22      483.40     25.52 o
   7 -11   4       16.72       23.89      3.71 o
  -6 -10   4       38.94       33.87      4.48 o
  -5 -10   4      119.79      123.23      6.83 o
  -4 -10   4       91.48       98.86      7.83 o
  -3 -10   4        5.78       12.12      4.93 o
  -2 -10   4        7.59        4.26      1.26 o
  -1 -10   4      144.90      153.06     11.62 o
   0 -10   4      103.89      106.90     12.09 o
   1 -10   4        2.63        1.14      1.87 o
   2 -10   4        2.52        8.36      4.15 o
   3 -10   4      304.50      283.33      9.39 o
   4 -10   4       10.50       11.08      2.73 o
   5 -10   4       52.81       46.35      2.74 o
   6 -10   4       79.74       71.19      3.01 o
   7 -10   4      163.37      168.82      5.67 o
  -7  -9   4        2.80        6.57      1.48 o
  -6  -9   4       41.54       40.44      6.09 o
  -5  -9   4        5.34        6.25      1.62 o
  -4  -9   4        1.06        0.48      1.15 o
  -3  -9   4       33.54       35.28      1.75 o
  -2  -9   4      219.55      228.30      8.23 o
  -1  -9   4       72.30       70.43      1.97 o
   0  -9   4      276.10      269.71      6.07 o
   1  -9   4        6.89       10.55      0.43 o
   2  -9   4      842.97      738.88     10.01 o
   3  -9   4       81.57       59.23      3.06 o
   4  -9   4       22.03       22.93      1.16 o
   5  -9   4      128.75      129.84      3.90 o
   6  -9   4       29.62       26.01      1.71 o
   7  -9   4        0.40        2.82      0.99 o
   8  -9   4       60.43       57.01      3.11 o
  -7  -8   4       24.46       31.24      2.19 o
  -6  -8   4       32.66       33.81      6.43 o
  -5  -8   4      220.15      234.51      7.32 o
  -4  -8   4      247.75      253.71      7.26 o
  -3  -8   4      775.01      695.90     11.30 o
  -2  -8   4      436.07      429.68      8.16 o
  -1  -8   4      226.58      220.19      6.79 o
   0  -8   4      158.57      152.18      4.55 o
   1  -8   4     1239.98     1193.96     15.82 o
   2  -8   4      120.65       95.69      3.94 o
   3  -8   4       37.59       36.45      0.76 o
   4  -8   4        0.04       -0.05      0.93 o
   5  -8   4      323.53      325.44      7.60 o
   6  -8   4        0.00        0.54      0.87 o
   7  -8   4       41.09       39.69      2.22 o
   8  -8   4       12.52       10.73      2.87 o
  -8  -7   4        3.75        5.69      4.11 o
  -7  -7   4        0.10        0.70      1.03 o
  -6  -7   4      104.20       95.71      3.44 o
  -5  -7   4       40.25       37.98      1.94 o
  -4  -7   4       76.57       63.92      3.95 o
  -3  -7   4        4.51        4.05      1.20 o
  -2  -7   4       95.37       98.48      3.78 o
  -1  -7   4      552.42      513.47     12.70 o
   0  -7   4       39.27       31.20      1.31 o
   1  -7   4        0.12        2.06      0.79 o
   2  -7   4      540.31      523.52     13.18 o
   3  -7   4      586.80      564.71      8.91 o
   4  -7   4       16.37       14.64      0.78 o
   5  -7   4       68.34       64.81      4.63 o
   6  -7   4      283.03      273.14     12.06 o
   7  -7   4        0.79        2.22      1.05 o
   8  -7   4       40.09       51.84      3.78 o
   9  -7   4        0.02        1.40      2.43 o
  -8  -6   4        5.74        3.12      7.10 o
  -7  -6   4        0.30       -0.88      0.85 o
  -6  -6   4       84.83       95.20      8.46 o
  -5  -6   4        2.97        4.64      1.82 o
  -4  -6   4        7.98        7.85      1.12 o
  -3  -6   4      426.56      440.24      9.18 o
  -2  -6   4      676.28      682.02     20.00 o
  -1  -6   4        0.53        2.87      0.55 o
   0  -6   4        1.85        1.01      0.62 o
   1  -6   4      849.25      833.92     20.73 o
   2  -6   4       49.58       46.75      1.61 o
   3  -6   4        0.90        0.43      0.31 o
   4  -6   4       16.63       16.83      0.59 o
   5  -6   4     1295.91     1284.59     16.62 o
   6  -6   4      203.95      201.06      4.47 o
   7  -6   4       61.40       71.77      2.99 o
   8  -6   4       43.20       45.31      8.78 o
   9  -6   4       10.72       15.66      3.61 o
  -9  -5   4        5.07        0.38      1.40 o
  -8  -5   4       76.38       76.07      5.82 o
  -7  -5   4       56.47       49.37      2.40 o
  -6  -5   4        0.05       -1.65      1.19 o
  -5  -5   4      398.64      388.34      8.66 o
  -4  -5   4       46.78       36.90      1.43 o
  -3  -5   4      150.76      152.50      3.32 o
  -2  -5   4      821.65      778.46     11.05 o
  -1  -5   4       99.78       89.73      5.39 o
   0  -5   4     1366.23     1328.99     39.56 o
   1  -5   4     2040.12     2133.99     84.57 o
   2  -5   4     2022.97     2034.91     24.80 o
   3  -5   4      123.66      104.21      2.40 o
   4  -5   4     2173.30     2098.19     28.17 o
   5  -5   4      152.14      140.36      2.78 o
   6  -5   4      258.17      243.54      8.33 o
   7  -5   4        4.98        5.78      3.38 o
   8  -5   4       18.99       27.38      1.93 o
   9  -5   4        9.06        6.53      2.19 o
  -9  -4   4        2.63        9.54      6.23 o
  -8  -4   4       71.08       72.76      3.20 o
  -7  -4   4        7.23       12.24      3.65 o
  -6  -4   4      299.90      303.09      6.25 o
  -5  -4   4       84.34       79.92      5.29 o
  -4  -4   4        7.05        8.63      0.67 o
  -3  -4   4      423.05      423.54      7.80 o
  -2  -4   4      108.09       80.43      2.30 o
  -1  -4   4        6.85       10.63      0.44 o
   0  -4   4      152.43      148.29      2.01 o
   1  -4   4      250.05      234.38      4.79 o
   2  -4   4      573.36      545.03     18.59 o
   3  -4   4       63.56       69.17      1.29 o
   4  -4   4       63.68       61.68      3.46 o
   5  -4   4      519.77      526.96      7.21 o
   6  -4   4      182.86      174.25     10.64 o
   7  -4   4       10.44        9.47      0.83 o
   8  -4   4       73.43       68.23      2.73 o
   9  -4   4       44.17       50.77      7.25 o
  -9  -3   4        2.97        6.80      2.24 o
  -8  -3   4       37.27       36.23      5.47 o
  -7  -3   4        9.16        7.66      2.23 o
  -6  -3   4      827.41      811.07     12.66 o
  -5  -3   4        2.96        4.90      0.93 o
  -4  -3   4      254.55      214.52      3.58 o
  -3  -3   4      653.52      645.30      8.81 o
  -2  -3   4      159.87      166.83      2.49 o
  -1  -3   4      168.80      156.67      2.37 o
   0  -3   4      891.47      928.77     11.27 o
   1  -3   4        4.90        2.37      0.62 o
   2  -3   4     1371.30     1519.41     23.06 o
   3  -3   4      139.53      138.30      2.13 o
   4  -3   4      173.90      157.84      4.76 o
   5  -3   4        4.98        5.94      1.29 o
   6  -3   4       41.62       39.74      3.51 o
   7  -3   4       15.04       16.86      2.11 o
   8  -3   4       72.24       70.24     10.36 o
   9  -3   4        1.50        3.58      1.27 o
  -9  -2   4        8.94       23.24      4.01 o
  -8  -2   4        8.10       11.80      3.76 o
  -7  -2   4      107.21      113.77      4.17 o
  -6  -2   4       21.86       18.58      2.78 o
  -5  -2   4      313.47      312.39     23.85 o
  -4  -2   4      866.00      915.91     17.98 o
  -3  -2   4      325.11      307.60      9.18 o
  -2  -2   4     1903.11     1921.06     39.13 o
  -1  -2   4        0.08        0.62      0.21 o
   0  -2   4     1453.86     1552.87     19.16 o
   1  -2   4     3242.69     3301.80     37.63 o
   2  -2   4     2254.74     2371.68     25.67 o
   3  -2   4      111.37       92.66      2.26 o
   4  -2   4       26.67       22.58      0.74 o
   5  -2   4      606.51      600.16      9.29 o
   6  -2   4       14.29       15.84      2.32 o
   7  -2   4      365.06      382.63     14.04 o
   8  -2   4       12.48       12.18      2.71 o
   9  -2   4      110.39      106.11      4.03 o
  -9  -1   4       24.99       24.84      2.81 o
  -8  -1   4       16.24       16.72      5.00 o
  -7  -1   4       11.85       13.93      3.31 o
  -6  -1   4        0.94        6.98      5.23 o
  -5  -1   4      257.09      250.30      7.49 o
  -4  -1   4      867.52      891.55     20.23 o
  -3  -1   4     2622.26     2684.86     57.57 o
  -2  -1   4       25.67       35.21      0.98 o
  -1  -1   4       10.88        6.96      0.75 o
   0  -1   4      977.89     1013.98     21.32 o
   1  -1   4     1887.17     1879.98     23.69 o
   2  -1   4       28.29       29.64      1.33 o
   3  -1   4       16.76       11.97      0.88 o
   4  -1   4        4.69       11.33      1.12 o
   5  -1   4       88.72       90.75      2.39 o
   6  -1   4       90.62       88.45      2.57 o
   7  -1   4       22.12       22.67      2.22 o
   8  -1   4       95.78      101.02      3.23 o
   9  -1   4        2.13       -1.98      1.35 o
 -10   0   4        9.31        6.08      3.86 o
  -9   0   4        8.44       13.72      7.93 o
  -8   0   4       15.79       11.62      2.04 o
  -7   0   4       22.00       16.24      4.09 o
  -6   0   4        0.02        1.07      1.36 o
  -5   0   4        2.98        5.52      2.30 o
  -4   0   4      452.13      475.75      9.72 o
  -3   0   4      788.78      770.05     13.39 o
  -2   0   4      194.73      189.52      3.79 o
  -1   0   4     1084.01     1038.53     17.80 o
   0   0   4        0.03        0.57      0.35 o
   1   0   4       81.03       60.88      2.50 o
   2   0   4      244.42      254.39      5.70 o
   3   0   4      481.80      467.60     10.82 o
   4   0   4        3.34        3.84      0.56 o
   5   0   4       48.58       50.66      1.72 o
   6   0   4       12.72        8.47      2.64 o
   7   0   4        7.57        8.14      3.38 o
   8   0   4        0.89        0.76      2.42 o
   9   0   4        1.15       -1.05      1.74 o
  -9   1   4        0.44        1.21      1.02 o
  -8   1   4        0.01        0.03      1.01 o
  -7   1   4      310.69      288.57      9.22 o
  -6   1   4        3.99        3.24      1.49 o
  -5   1   4        0.05       -0.87      1.31 o
  -4   1   4      221.00      211.27      4.91 o
  -3   1   4      187.25      152.12      4.87 o
  -2   1   4      149.97      181.81     14.31 o
  -1   1   4      701.44      650.46     10.39 o
   0   1   4     2472.61     2370.98     31.88 o
   1   1   4      845.87      802.69     11.63 o
   2   1   4      271.55      253.61      9.99 o
   3   1   4       39.79       30.48      1.65 o
   4   1   4     1285.97     1330.25     22.73 o
   5   1   4     1146.84     1202.80     18.22 o
   6   1   4       96.74       91.94      6.89 o
   7   1   4        0.20        0.28      2.68 o
   8   1   4       23.15       25.73      6.10 o
  -9   2   4        0.73        4.06      2.07 o
  -8   2   4      114.46      105.92      5.03 o
  -7   2   4       21.42       21.92      6.05 o
  -6   2   4      100.45      120.52     13.94 o
  -5   2   4       26.80       24.23      1.26 o
  -4   2   4      384.17      379.92      8.29 o
  -3   2   4      113.28      105.76      7.45 o
  -2   2   4      323.04      345.58      9.24 o
  -1   2   4      479.33      521.17      9.64 o
   0   2   4      758.36      870.43     18.14 o
   1   2   4        9.04        5.28      1.19 o
   2   2   4      105.68      108.74      7.48 o
   3   2   4      423.66      433.72      7.89 o
   4   2   4      458.33      451.81      8.38 o
   5   2   4      408.28      411.46      8.01 o
   6   2   4        1.24        1.19      0.74 o
   7   2   4       22.57       14.81      1.50 o
   8   2   4       12.05       14.57      1.78 o
  -9   3   4       18.44       24.62      5.18 o
  -8   3   4        0.03       -0.31      4.23 o
  -7   3   4       19.08       17.57      4.88 o
  -6   3   4       22.96       27.33      6.50 o
  -5   3   4      246.48      254.94     21.25 o
  -4   3   4      184.07      217.82     16.29 o
  -3   3   4       18.46       20.42      1.96 o
  -2   3   4      167.33      154.71      5.00 o
  -1   3   4       67.16       71.21      2.33 o
   0   3   4       26.99       39.76      2.72 o
   1   3   4       27.57       40.27      1.80 o
   2   3   4       58.24       56.44      4.07 o
   3   3   4       54.21       55.38      7.21 o
   4   3   4        0.24        8.22      1.59 o
   5   3   4        0.66        0.12      1.13 o
   6   3   4       57.42       45.92      2.83 o
   7   3   4      103.43      107.26      4.35 o
   8   3   4       15.30       11.66      5.41 o
  -9   4   4       34.70       39.10     15.53 o
  -8   4   4       79.39       94.75      4.92 o
  -7   4   4       61.47       66.41      3.54 o
  -6   4   4      119.61      117.10     13.77 o
  -5   4   4       96.94      100.49      7.52 o
  -4   4   4      912.39      937.50     37.98 o
  -3   4   4      202.11      199.89     14.50 o
  -2   4   4       63.74       67.86      9.85 o
  -1   4   4      367.01      377.58     18.93 o
   0   4   4     1394.34     1415.93     38.88 o
   1   4   4      103.76      137.82      7.29 o
   2   4   4      195.53      179.54      4.70 o
   3   4   4      435.69      457.25      9.80 o
   4   4   4      165.40      163.60     16.30 o
   5   4   4       88.55       81.28      5.80 o
   6   4   4       36.93       28.44      8.83 o
   7   4   4       76.71       86.43      7.42 o
  -9   5   4        0.98       -3.74      4.86 o
  -8   5   4        0.00        1.12      1.27 o
  -7   5   4       29.89       39.79      2.93 o
  -6   5   4        6.03       10.81      1.96 o
  -5   5   4      588.02      620.65     38.43 o
  -4   5   4       39.03       35.13      6.78 o
  -3   5   4      402.16      400.86     10.90 o
  -2   5   4       82.47       72.22      2.73 o
  -1   5   4      228.47      227.82      5.55 o
   0   5   4       27.96       32.23      2.19 o
   1   5   4      530.77      518.03     18.16 o
   2   5   4       39.00       46.03      4.43 o
   3   5   4       91.28       92.66      3.29 o
   4   5   4       25.99       27.56      2.86 o
   5   5   4       45.40       36.47      2.26 o
   6   5   4       39.83       43.85      2.65 o
   7   5   4        9.46        5.69      2.98 o
  -8   6   4       16.74       17.59      2.64 o
  -7   6   4        0.64        0.42      1.86 o
  -6   6   4       10.03       14.78      2.35 o
  -5   6   4       47.90       50.29      5.24 o
  -4   6   4      158.19      167.67      5.62 o
  -3   6   4        1.71        7.45      1.55 o
  -2   6   4      255.01      260.48     13.78 o
  -1   6   4      238.22      244.94     21.21 o
   0   6   4       12.76        9.98      1.48 o
   1   6   4      233.36      209.93     10.54 o
   2   6   4       97.82      104.09      4.75 o
   3   6   4       73.21       64.71      3.71 o
   4   6   4       17.67       10.82      1.38 o
   5   6   4        8.28        8.38      4.37 o
   6   6   4       32.88       26.80      5.25 o
  -8   7   4        1.17        6.36      2.14 o
  -7   7   4       50.49       52.37      3.65 o
  -6   7   4       27.98       23.89      2.76 o
  -5   7   4      137.28      131.68      5.34 o
  -4   7   4        3.54        4.41      1.37 o
  -3   7   4      122.44      126.05      4.12 o
  -2   7   4      540.13      529.92     29.04 o
  -1   7   4      558.22      552.94     16.62 o
   0   7   4       27.47       26.64      4.70 o
   1   7   4       73.26       62.29      4.35 o
   2   7   4      226.77      230.61     19.47 o
   3   7   4      140.52      149.89      5.47 o
   4   7   4        0.23       -1.39      1.19 o
   5   7   4        9.12       14.23      1.88 o
  -6   8   4        0.19        1.37      0.98 o
  -5   8   4        0.14        2.52      3.68 o
  -4   8   4       72.76       81.04      3.83 o
  -3   8   4        0.60       -1.11      0.74 o
  -2   8   4       51.78       50.62      2.40 o
  -1   8   4       34.43       28.17      2.68 o
   0   8   4      273.62      279.21     12.77 o
   1   8   4       60.47       65.23      3.20 o
   2   8   4        6.97        5.44      1.93 o
   3   8   4        5.10        4.72      1.52 o
   4   8   4      220.19      232.93     14.44 o
  -6   9   4       10.60       14.74      1.97 o
  -5   9   4       29.03       25.56      2.48 o
  -4   9   4        8.87        6.95      4.68 o
  -3   9   4        7.95       10.45      4.54 o
  -2   9   4       17.25       14.73      1.65 o
  -1   9   4       18.48       14.24      1.80 o
   0   9   4        0.01        2.66      2.81 o
   1   9   4       30.25       25.69      2.91 o
   2   9   4       25.58       23.96      3.17 o
   3   9   4        6.58        5.90      2.38 o
  -4  10   4       90.90      100.00      5.36 o
  -3  10   4       33.70       36.34      3.38 o
  -2  10   4      180.89      193.75      7.90 o
  -1  10   4        5.15        6.15      8.16 o
   0  10   4       27.31       27.60      3.70 o
   1  10   4      125.89      132.56      5.42 o
  -1 -14   5       18.79       28.10      4.15 o
   0 -14   5       37.34       23.14      3.86 o
   1 -14   5      172.13      147.71     11.67 o
   2 -14   5       13.16       29.06      3.97 o
   3 -14   5       46.20       39.03      2.77 o
  -3 -13   5        9.08       10.76      5.29 o
  -2 -13   5       41.11       40.04      5.94 o
  -1 -13   5      155.79      157.37     11.20 o
   0 -13   5       19.06       14.82      2.84 o
   1 -13   5        0.00        5.70      2.62 o
   2 -13   5        0.92        8.27      1.51 o
   3 -13   5       79.11       94.26     17.26 o
   4 -13   5       60.80       82.73      6.90 o
   5 -13   5        0.08        0.73      1.61 o
  -4 -12   5       46.84       55.46      3.62 o
  -3 -12   5       91.62       89.31      4.59 o
  -2 -12   5       20.98       16.47      5.11 o
  -1 -12   5       44.98       57.60      4.75 o
   0 -12   5      418.90      406.71     18.01 o
   1 -12   5       43.11       66.19      4.53 o
   2 -12   5      110.43      113.49      9.58 o
   3 -12   5       16.52       14.07      2.17 o
   4 -12   5      258.47      248.88     34.28 o
   5 -12   5       19.74       24.77      3.00 o
   6 -12   5      335.86      392.44     19.46 o
  -5 -11   5        0.10        2.69      2.93 o
  -4 -11   5       57.73       59.44     17.28 o
  -3 -11   5       16.29       19.00      1.91 o
  -2 -11   5        0.01       -0.81      0.71 o
  -1 -11   5      270.92      315.57     23.49 o
   0 -11   5       85.45      104.73      3.72 o
   1 -11   5       18.43       11.79      2.25 o
   2 -11   5       12.00       15.42      6.96 o
   3 -11   5      173.39      182.79     24.03 o
   4 -11   5      409.79      432.65     19.00 o
   5 -11   5       25.17       29.42      3.39 o
   6 -11   5        1.05        9.80      4.25 o
   7 -11   5       27.73       29.92      6.30 o
  -6 -10   5       32.29       24.65      4.21 o
  -5 -10   5      133.38      145.61     14.87 o
  -4 -10   5        4.33        3.74      1.68 o
  -3 -10   5       28.79       37.61      7.37 o
  -2 -10   5       60.30       62.91      5.01 o
  -1 -10   5        3.47        8.66      1.48 o
   0 -10   5      145.02      133.78      6.63 o
   1 -10   5       21.38       23.42      1.84 o
   2 -10   5       32.93       45.49      2.95 o
   3 -10   5      152.07      167.19      5.47 o
   4 -10   5        2.20        2.02      3.98 o
   5 -10   5        8.74        6.25      2.34 o
   6 -10   5       33.35       27.80      2.77 o
   7 -10   5       58.21       76.64      4.83 o
  -7  -9   5        5.48        5.22      2.44 o
  -6  -9   5        3.78        3.82      1.76 o
  -5  -9   5      503.44      503.47     18.67 o
  -4  -9   5      208.73      210.32      5.51 o
  -3  -9   5       15.26       20.00      1.27 o
  -2  -9   5       19.93       16.67      1.23 o
  -1  -9   5      209.21      207.20     11.16 o
   0  -9   5      699.26      678.39     11.95 o
   1  -9   5       69.86       72.05      2.81 o
   2  -9   5      358.21      328.12      9.00 o
   3  -9   5      384.42      373.85     25.07 o
   4  -9   5        0.02        0.95      0.55 o
   5  -9   5       82.71       78.48      4.05 o
   6  -9   5       19.67       19.76      4.44 o
   7  -9   5      182.48      194.35     18.52 o
   8  -9   5        1.99        2.22      4.17 o
  -8  -8   5        3.51        8.48      3.51 o
  -7  -8   5       37.59       52.10      4.83 o
  -6  -8   5       22.29       15.13      2.31 o
  -5  -8   5      118.28      119.53      6.14 o
  -4  -8   5       62.81       69.53      3.51 o
  -3  -8   5      205.24      213.65      5.40 o
  -2  -8   5       32.76       30.31      1.61 o
  -1  -8   5      423.41      420.84      8.79 o
   0  -8   5      122.26      119.69      1.98 o
   1  -8   5      108.08      124.28      9.27 o
   2  -8   5      250.57      229.18      8.12 o
   3  -8   5      395.01      398.58     10.39 o
   4  -8   5      101.90       93.63      1.96 o
   5  -8   5        1.31        2.37      0.54 o
   6  -8   5      339.76      360.89     19.47 o
   7  -8   5      147.98      145.83      7.65 o
   8  -8   5       11.12        4.00      5.18 o
  -8  -7   5        0.06        0.42      1.83 o
  -7  -7   5        4.83        7.15      1.61 o
  -6  -7   5       68.56       74.29      7.09 o
  -5  -7   5        1.31        0.34      2.24 o
  -4  -7   5      243.51      263.57      6.50 o
  -3  -7   5        0.22        0.37      0.45 o
  -2  -7   5       14.96       17.75      0.76 o
  -1  -7   5      188.17      197.52      5.29 o
   0  -7   5      625.65      638.45     22.56 o
   1  -7   5      240.82      254.21      7.04 o
   2  -7   5        1.61        0.61      0.58 o
   3  -7   5      777.66      744.88      8.83 o
   4  -7   5      207.93      194.19      5.44 o
   5  -7   5        0.16        0.39      0.63 o
   6  -7   5       53.97       47.70      7.11 o
   7  -7   5       25.34       26.17      7.66 o
   8  -7   5        3.71        2.11      2.86 o
  -8  -6   5       13.07        9.75      3.50 o
  -7  -6   5        0.02       -0.37      0.98 o
  -6  -6   5       36.83       43.21     11.43 o
  -5  -6   5      250.52      240.54      6.14 o
  -4  -6   5        0.56       -0.44      0.41 o
  -3  -6   5        3.05        0.61      1.37 o
  -2  -6   5     1377.43     1375.42     51.34 o
  -1  -6   5     1378.35     1341.27     21.98 o
   0  -6   5       44.11       50.76      4.19 o
   1  -6   5       60.72       77.37      2.17 o
   2  -6   5     1976.45     1970.72     54.75 o
   3  -6   5       42.68       38.00      0.83 o
   4  -6   5       14.09       15.12      0.69 o
   5  -6   5      266.05      260.80      4.33 o
   6  -6   5        7.72        9.88      0.85 o
   7  -6   5       46.97       52.16      3.48 o
   8  -6   5        9.40        7.81      2.69 o
   9  -6   5       10.27       12.36      1.97 o
  -9  -5   5        2.43        4.28      2.92 o
  -8  -5   5       57.82       72.73     13.25 o
  -7  -5   5        0.10       -1.69      1.14 o
  -6  -5   5      101.28       99.13      7.65 o
  -5  -5   5      130.88      122.86      3.56 o
  -4  -5   5      222.57      220.43      4.90 o
  -3  -5   5      108.51      122.01     11.50 o
  -2  -5   5      162.32      129.37      4.66 o
  -1  -5   5        0.29        1.35      0.24 o
   0  -5   5      513.36      467.55      7.07 o
   1  -5   5     1160.95     1221.17     24.09 o
   2  -5   5      478.75      458.08     14.78 o
   3  -5   5      429.65      407.45      5.89 o
   4  -5   5      206.08      199.05      4.39 o
   5  -5   5       75.62       68.56      3.43 o
   6  -5   5     1247.99     1213.84     52.28 o
   7  -5   5       21.50       19.72      1.67 o
   8  -5   5        2.82        5.85      3.24 o
   9  -5   5      109.45      109.59      8.81 o
  -9  -4   5        7.52        7.09      3.81 o
  -8  -4   5      111.15      117.88     12.05 o
  -7  -4   5        8.28       11.88      1.39 o
  -6  -4   5       31.17       33.69      4.26 o
  -5  -4   5      154.73      129.17      5.09 o
  -4  -4   5       10.80        8.57      1.36 o
  -3  -4   5      325.95      322.18     14.17 o
  -2  -4   5      293.26      303.56      7.39 o
  -1  -4   5      393.78      352.13      4.71 o
   0  -4   5      394.76      388.22      5.19 o
   1  -4   5        5.36        4.98      0.31 o
   2  -4   5        5.84        3.35      0.30 o
   3  -4   5      208.47      211.77      3.42 o
   4  -4   5        0.35        0.44      0.55 o
   5  -4   5        6.21        6.25      0.53 o
   6  -4   5       19.07       17.97      1.43 o
   7  -4   5        3.67        3.43      0.80 o
   8  -4   5       40.53       39.86      6.22 o
   9  -4   5        6.10        5.36      2.12 o
  -9  -3   5        0.96        3.70      2.20 o
  -8  -3   5       42.42       37.65      4.98 o
  -7  -3   5      118.19      119.92      4.80 o
  -6  -3   5      934.45      939.38     16.20 o
  -5  -3   5       85.08       75.95      5.14 o
  -4  -3   5      213.96      193.92     18.42 o
  -3  -3   5       87.96       85.15      1.56 o
  -2  -3   5     1144.77     1108.35     21.89 o
  -1  -3   5      347.51      334.48      4.59 o
   0  -3   5       22.28       29.50      0.64 o
   1  -3   5       13.21        3.87      0.36 o
   2  -3   5     1528.48     1546.90     18.30 o
   3  -3   5      127.23      115.51      4.23 o
   4  -3   5       35.27       38.96      2.77 o
   5  -3   5     1051.76      995.62     13.14 o
   6  -3   5       40.34       37.28      3.14 o
   7  -3   5        0.10        0.16      2.11 o
   8  -3   5        0.06       -1.11      2.00 o
   9  -3   5        5.28        1.26      1.33 o
  -9  -2   5        5.41       14.38      2.75 o
  -8  -2   5       93.53      102.37      4.71 o
  -7  -2   5        0.00        0.23      1.06 o
  -6  -2   5      136.44      163.42      5.52 o
  -5  -2   5     2298.88     2341.91     55.37 o
  -4  -2   5       28.77       28.98      1.31 o
  -3  -2   5      519.41      476.71      8.77 o
  -2  -2   5      437.98      433.77     13.18 o
  -1  -2   5      594.61      521.24      7.54 o
   0  -2   5      305.67      296.87      6.55 o
   1  -2   5     1909.82     2015.08     23.73 o
   2  -2   5      148.04      183.76      4.71 o
   3  -2   5      421.64      393.14      5.61 o
   4  -2   5      167.77      163.87      2.72 o
   5  -2   5      199.32      195.93      3.42 o
   6  -2   5       51.75       49.96      2.50 o
   7  -2   5       53.25       54.85      1.90 o
   8  -2   5       34.32       39.24      1.93 o
   9  -2   5      102.24       96.75     19.39 o
  -9  -1   5        0.11       -2.44      5.23 o
  -8  -1   5       18.37       19.95      7.55 o
  -7  -1   5       11.81       10.97      2.12 o
  -6  -1   5        2.40        4.79      1.31 o
  -5  -1   5      130.20      131.89      6.49 o
  -4  -1   5        0.10        0.70      0.58 o
  -3  -1   5      197.07      186.79      3.92 o
  -2  -1   5       27.16       27.88      3.39 o
  -1  -1   5       27.03       29.05      1.33 o
   0  -1   5      188.95      182.72      3.26 o
   1  -1   5      272.71      240.55      7.41 o
   2  -1   5      766.04      804.51     11.48 o
   3  -1   5      399.04      393.44     15.17 o
   4  -1   5       22.44       23.35      3.37 o
   5  -1   5       19.81       19.94      1.56 o
   6  -1   5        9.66       10.85      1.08 o
   7  -1   5       22.15       19.96      3.11 o
   8  -1   5        0.60        3.91      3.81 o
   9  -1   5        9.74       14.91      3.62 o
  -9   0   5       53.87       71.76      8.13 o
  -8   0   5        1.83       -0.27      1.08 o
  -7   0   5      128.10      136.22     15.03 o
  -6   0   5        1.74        1.67      1.54 o
  -5   0   5       84.71       86.41      2.56 o
  -4   0   5      255.16      254.23      5.86 o
  -3   0   5      806.18      812.74     26.73 o
  -2   0   5      152.57      155.11      4.70 o
  -1   0   5      616.41      616.22     26.88 o
   0   0   5       43.97       41.75      1.44 o
   1   0   5      619.73      616.58     11.17 o
   2   0   5      201.89      176.01      6.04 o
   3   0   5      517.07      543.17     10.03 o
   4   0   5      301.53      295.33     18.12 o
   5   0   5      277.93      277.15      6.59 o
   6   0   5        3.13        3.69      1.31 o
   7   0   5       11.63       15.14      1.68 o
   8   0   5       80.15      105.43      5.51 o
  -9   1   5       31.20       32.37      3.00 o
  -8   1   5        6.83       14.53      3.75 o
  -7   1   5        3.93        2.73      1.30 o
  -6   1   5      190.86      222.78      7.29 o
  -5   1   5      140.30      138.07      3.77 o
  -4   1   5        7.43        6.08      1.09 o
  -3   1   5      344.84      403.15     10.93 o
  -2   1   5     2833.58     3052.56     71.94 o
  -1   1   5      193.96      169.77      9.18 o
   0   1   5      194.32      170.43      4.80 o
   1   1   5      182.00      168.47     15.69 o
   2   1   5     1033.81     1041.27     39.90 o
   3   1   5        9.86        8.86      0.78 o
   4   1   5      379.30      395.09     24.47 o
   5   1   5       60.36       55.27      2.80 o
   6   1   5       81.54       74.95      6.10 o
   7   1   5       13.13       13.59      1.47 o
   8   1   5       50.18       47.81      2.89 o
  -9   2   5        6.23        8.75      6.27 o
  -8   2   5       20.14       17.63      2.77 o
  -7   2   5       23.70       22.36      5.95 o
  -6   2   5       35.36       34.36      3.37 o
  -5   2   5      100.00      100.60      5.25 o
  -4   2   5      130.19      118.56      4.03 o
  -3   2   5      110.87      117.83     15.35 o
  -2   2   5       27.74       40.62      2.01 o
  -1   2   5       51.20       40.46      2.15 o
   0   2   5      164.38      185.89     20.45 o
   1   2   5      216.47      193.45      7.45 o
   2   2   5        9.91        8.12      1.32 o
   3   2   5       37.22       42.43      5.24 o
   4   2   5        1.87        2.79      1.44 o
   5   2   5      532.06      548.65     21.85 o
   6   2   5        6.81        8.26      1.63 o
   7   2   5        3.78        1.80      2.60 o
   8   2   5        7.22        2.38      2.12 o
  -9   3   5        0.06        0.93      1.51 o
  -8   3   5        3.12        3.90      1.63 o
  -7   3   5        0.07        3.39      3.99 o
  -6   3   5      215.04      210.33      5.57 o
  -5   3   5       62.75       67.25      9.89 o
  -4   3   5      226.29      241.05      6.96 o
  -3   3   5        7.54       14.17      5.61 o
  -2   3   5      306.26      339.13      9.30 o
  -1   3   5       52.76       50.61      6.68 o
   0   3   5      638.87      617.77     25.14 o
   1   3   5      125.14      145.99      3.94 o
   2   3   5       24.87       28.78      1.27 o
   3   3   5      178.41      183.53      4.86 o
   4   3   5       14.62       25.09      3.80 o
   5   3   5        1.59        1.51      1.12 o
   6   3   5       37.15       32.75      2.68 o
   7   3   5      110.75      111.59     12.34 o
  -9   4   5        1.55        5.31      4.63 o
  -8   4   5        1.57       -0.97      1.45 o
  -7   4   5      484.42      506.62     36.81 o
  -6   4   5      200.86      206.35      7.25 o
  -5   4   5        1.31        3.27      4.61 o
  -4   4   5        0.01       -2.09      1.40 o
  -3   4   5     1021.89     1022.59     25.72 o
  -2   4   5       65.06       54.17      6.46 o
  -1   4   5        6.44        4.40      1.13 o
   0   4   5       54.14       72.02      2.96 o
   1   4   5      214.50      226.70      5.53 o
   2   4   5      262.90      242.17      7.26 o
   3   4   5       14.70        9.28      1.17 o
   4   4   5       56.10       62.25      3.18 o
   5   4   5      233.21      259.63      6.98 o
   6   4   5        0.01        1.30      2.73 o
   7   4   5        0.44        5.76      3.24 o
  -8   5   5        0.00       -0.04      3.54 o
  -7   5   5       73.44       67.22      8.41 o
  -5   5   5        0.70        3.14      5.90 o
  -4   5   5       14.70       16.96      6.36 o
  -3   5   5      140.77      154.98     12.63 o
  -2   5   5      154.23      151.71     19.62 o
  -1   5   5       12.12        9.48      5.85 o
   0   5   5       85.21       72.81      3.74 o
   1   5   5      126.42       95.17      8.74 o
   2   5   5        2.81        4.75      2.93 o
   3   5   5       12.33       18.92      2.58 o
   4   5   5        2.13        5.61      4.04 o
   5   5   5        0.44        3.23      5.17 o
   6   5   5       10.21        4.80      6.61 o
  -8   6   5        3.82        3.02      2.30 o
  -6   6   5       48.89       37.17      8.86 o
  -5   6   5        5.32        4.54      3.62 o
  -4   6   5      131.74      143.67      5.68 o
  -3   6   5      172.56      197.91      8.17 o
  -2   6   5      263.52      262.94     31.17 o
  -1   6   5       29.61       31.46      1.89 o
   0   6   5       31.25       29.48      5.21 o
   1   6   5      116.84      130.72      7.44 o
   2   6   5        0.56        3.09      1.41 o
   3   6   5      431.80      399.67     11.43 o
   4   6   5        0.08       -0.62      1.26 o
   5   6   5        2.30        3.59      3.00 o
  -7   7   5       52.50       54.06      8.02 o
  -6   7   5       17.04       17.79      2.49 o
  -5   7   5        0.03        4.24      1.76 o
  -4   7   5      199.43      206.18      7.24 o
  -3   7   5      118.63      129.96     11.53 o
  -2   7   5       30.75       34.74      2.07 o
  -1   7   5       67.38       68.51      5.09 o
   0   7   5      293.91      314.29      8.96 o
   1   7   5       37.15       52.79      3.56 o
   2   7   5       12.03       16.45      3.90 o
   3   7   5      107.84      113.96     20.56 o
   4   7   5      188.47      175.13      8.52 o
  -6   8   5       22.20       29.77      2.94 o
  -5   8   5        2.52        3.87      1.83 o
  -4   8   5       10.96       14.20      2.28 o
  -3   8   5      164.89      158.82      9.97 o
  -2   8   5       82.28       71.12      4.59 o
  -1   8   5        7.59        8.90      3.87 o
   0   8   5       40.50       32.63      2.90 o
   1   8   5       40.91       36.54      2.42 o
   2   8   5        5.18       13.58      2.32 o
   3   8   5       96.88       89.65      7.17 o
  -5   9   5        0.09        4.83      1.62 o
  -4   9   5       66.74       77.41      3.60 o
  -3   9   5       53.40       52.37      6.00 o
  -2   9   5       37.37       39.76      8.41 o
  -1   9   5       39.06       37.33      9.30 o
   0   9   5       64.22       57.51      3.18 o
   1   9   5       41.51       36.13      2.69 o
   2   9   5        0.07        1.19      1.04 o
  -2  10   5       31.73       25.67      4.07 o
  -1 -14   6        0.01        4.60      2.49 o
   0 -14   6        2.71        5.98      2.50 o
   1 -14   6       34.95       40.76      4.27 o
   2 -14   6      134.11      144.21     10.45 o
   3 -14   6       12.94       20.62      2.06 o
  -3 -13   6       18.84       17.33      3.71 o
  -2 -13   6        1.88        3.48      2.37 o
  -1 -13   6        2.13       -2.37      2.75 o
   0 -13   6       77.39      108.89      8.86 o
   1 -13   6       69.78       66.19      5.82 o
   2 -13   6       28.94       24.44      3.75 o
   4 -13   6      305.09      346.97     18.30 o
   5 -13   6       78.73       80.84      6.35 o
  -4 -12   6       61.98       75.71      6.06 o
  -3 -12   6       18.21       12.63      3.67 o
  -2 -12   6       68.75       80.50     10.68 o
  -1 -12   6      120.06      113.36      7.36 o
   0 -12   6      121.55      123.81      7.45 o
   1 -12   6       51.27       55.25      4.65 o
   2 -12   6      268.94      268.72     15.67 o
   3 -12   6       27.24       25.83      2.20 o
   4 -12   6      329.80      363.84     25.96 o
   5 -12   6        0.13        2.79      1.55 o
   6 -12   6       22.57       15.78      4.29 o
  -5 -11   6        0.01        3.82      3.97 o
  -4 -11   6        9.37       14.10      2.47 o
  -2 -11   6      231.19      235.15     10.13 o
  -1 -11   6      158.11      139.38     10.26 o
   1 -11   6      438.06      438.83     16.83 o
   2 -11   6        1.35        0.18      1.28 o
   3 -11   6       19.85       22.66      2.06 o
   4 -11   6        3.36        0.42      0.88 o
   5 -11   6      304.29      305.25     24.33 o
   6 -11   6       19.13       25.02      3.06 o
   7 -11   6        1.24        7.17      1.79 o
  -6 -10   6        7.06       13.56      2.13 o
  -5 -10   6        0.71        1.10      1.39 o
  -4 -10   6       71.53       72.40      3.69 o
  -3 -10   6        3.15        2.44      2.25 o
  -2 -10   6        3.31        2.54      0.92 o
  -1 -10   6       23.98       24.85      1.64 o
   0 -10   6      646.59      641.84     23.18 o
   1 -10   6        3.10        5.08      1.61 o
   2 -10   6       18.17       19.77      5.30 o
   3 -10   6      117.27      116.47     12.62 o
   4 -10   6       38.64       34.50      2.05 o
   5 -10   6       38.23       39.69      9.65 o
   6 -10   6       98.09      102.29      5.29 o
   7 -10   6      204.63      230.54     27.74 o
  -7  -9   6       88.84      106.43     11.38 o
  -6  -9   6      125.75      123.45      8.16 o
  -5  -9   6        2.62        2.20      3.56 o
  -4  -9   6       72.76       71.54      2.66 o
  -3  -9   6      307.02      304.95      7.40 o
  -2  -9   6       22.14       21.59      2.31 o
  -1  -9   6      682.44      646.40     10.34 o
   0  -9   6      258.70      256.49      7.15 o
   1  -9   6      394.42      394.65     15.52 o
   2  -9   6       39.97       43.32      7.23 o
   3  -9   6       63.21       65.88      3.38 o
   4  -9   6      125.06      144.92     10.21 o
   5  -9   6      313.33      300.78      6.28 o
   6  -9   6       51.50       53.15      5.19 o
   7  -9   6       90.22       88.37      4.76 o
   8  -9   6       67.25       63.89      4.88 o
  -7  -8   6        0.47        7.98      1.65 o
  -6  -8   6      141.85      140.12     10.79 o
  -5  -8   6       13.35       12.99      1.46 o
  -4  -8   6       17.21       16.52      3.82 o
  -3  -8   6      131.74      131.78      4.89 o
  -2  -8   6       81.76       71.97      4.60 o
  -1  -8   6        7.90        7.97      0.36 o
   0  -8   6      243.43      266.23      7.29 o
   1  -8   6      748.00      719.26     17.96 o
   2  -8   6        7.43        7.34      2.01 o
   3  -8   6        0.08        2.74      0.75 o
   4  -8   6      387.34      376.06     11.54 o
   5  -8   6        4.59        6.07      0.63 o
   6  -8   6        0.01       -1.86      2.23 o
   7  -8   6        7.59        7.31      1.19 o
   8  -8   6       43.81       40.36      2.51 o
  -8  -7   6       10.08       12.81      3.06 o
  -7  -7   6        0.99        2.09      4.92 o
  -6  -7   6       20.05       21.46      2.32 o
  -5  -7   6       80.12       80.13     10.68 o
  -4  -7   6      486.83      460.72     24.28 o
  -3  -7   6       68.02       76.77      5.58 o
  -2  -7   6        8.77        9.86      1.32 o
  -1  -7   6      263.87      242.41      5.42 o
   0  -7   6       14.92       18.44      1.34 o
   1  -7   6       24.07       17.02      4.02 o
   2  -7   6        0.40       -0.99      0.66 o
   3  -7   6     1240.91     1212.82     14.72 o
   4  -7   6       12.42       15.52      1.06 o
   5  -7   6       31.76       34.99      1.25 o
   6  -7   6       39.52       38.17      1.64 o
   7  -7   6       53.61       63.05      3.51 o
   8  -7   6        3.19       11.59      2.83 o
  -8  -6   6       28.02       34.85      5.82 o
  -7  -6   6       24.97       26.21      2.53 o
  -6  -6   6        0.01        3.83      1.49 o
  -5  -6   6       25.90       31.97      1.81 o
  -4  -6   6      217.69      214.40     10.44 o
  -3  -6   6      107.67      100.87      3.48 o
  -2  -6   6       32.23       30.81      2.72 o
  -1  -6   6       21.74       20.19      1.28 o
   0  -6   6     1378.91     1355.23     18.01 o
   1  -6   6       10.19       11.26      3.91 o
   2  -6   6      440.65      405.68      5.57 o
   3  -6   6      223.61      204.92      6.23 o
   4  -6   6     2234.78     2229.35     32.38 o
   5  -6   6       40.47       45.47      3.84 o
   6  -6   6       65.85       64.42      6.12 o
   7  -6   6      115.14      114.06      6.88 o
   8  -6   6      132.98      140.28     19.11 o
  -9  -5   6        4.37        8.48      1.87 o
  -8  -5   6        0.02        1.59      3.41 o
  -7  -5   6        1.95        2.60      1.36 o
  -6  -5   6      132.55      144.67      8.53 o
  -5  -5   6        8.04        3.87      2.25 o
  -4  -5   6       68.97       62.85      8.46 o
  -3  -5   6      168.58      155.87      7.44 o
  -2  -5   6       29.09       20.75      0.86 o
  -1  -5   6      671.76      660.71     13.20 o
   0  -5   6      199.11      191.95      3.34 o
   1  -5   6     1101.57     1125.90     15.36 o
   2  -5   6        7.06        6.54      0.63 o
   3  -5   6      490.61      498.31      7.28 o
   4  -5   6       63.18       64.82      3.73 o
   5  -5   6       34.58       29.06      3.13 o
   6  -5   6        3.71        3.31      1.25 o
   7  -5   6      118.68      130.70      5.29 o
   8  -5   6        2.64        0.46      0.84 o
  -9  -4   6        0.25        1.93      1.57 o
  -8  -4   6      198.70      175.86     13.27 o
  -7  -4   6        3.71        3.64      1.11 o
  -6  -4   6       66.94       80.89      2.92 o
  -5  -4   6       33.82       36.94      7.27 o
  -4  -4   6       94.70      101.32      5.91 o
  -3  -4   6        9.67        6.03      1.57 o
  -2  -4   6      107.71       89.64      4.51 o
  -1  -4   6       57.23       72.81      1.35 o
   0  -4   6      103.66       84.01      2.36 o
   1  -4   6        6.76        3.09      0.44 o
   2  -4   6      243.72      245.73      9.11 o
   3  -4   6      371.89      348.66      5.40 o
   4  -4   6       79.07       78.18      3.45 o
   5  -4   6        3.56        3.43      0.58 o
   6  -4   6       46.44       52.43      1.73 o
   7  -4   6        0.21        1.33      0.61 o
   8  -4   6        1.43       -0.89      2.11 o
  -9  -3   6        5.30       14.72      2.64 o
  -8  -3   6        5.08        2.53      2.18 o
  -7  -3   6      146.30      138.63     13.28 o
  -6  -3   6      118.78      112.23      7.07 o
  -5  -3   6      792.08      840.04     25.56 o
  -4  -3   6       49.50       46.02      2.99 o
  -3  -3   6        0.01        0.31      1.31 o
  -2  -3   6        0.11       -0.14      1.18 o
  -1  -3   6     2487.09     2465.84     63.11 o
   0  -3   6     1797.73     1876.94     30.02 o
   1  -3   6       57.81       58.49      1.15 o
   2  -3   6      725.90      740.96     11.67 o
   3  -3   6      678.81      625.29     27.56 o
   4  -3   6       47.57       45.47      1.16 o
   5  -3   6        1.09        1.92      0.75 o
   6  -3   6        2.37        1.29      0.69 o
   7  -3   6      654.44      629.56     11.30 o
   8  -3   6       13.97       12.33      3.50 o
  -9  -2   6        3.14       10.68      3.61 o
  -7  -2   6       88.31       81.11      3.41 o
  -6  -2   6      377.41      394.47     13.31 o
  -5  -2   6       48.45       42.02      7.01 o
  -4  -2   6        0.25       -1.12      0.75 o
  -3  -2   6      290.64      269.69     11.30 o
  -2  -2   6       17.78       14.63      0.69 o
  -1  -2   6      947.78      928.45     33.01 o
   0  -2   6     1342.56     1394.99     42.31 o
   1  -2   6       26.30       20.07      1.99 o
   2  -2   6       22.09       16.51      1.82 o
   3  -2   6        0.05       -0.42      0.75 o
   4  -2   6      215.77      212.68      6.71 o
   5  -2   6       61.44       65.08      1.90 o
   6  -2   6      141.45      153.94      3.33 o
   7  -2   6        6.04        5.13      1.81 o
   8  -2   6       41.33       38.68      2.46 o
  -9  -1   6       17.76       29.54      4.73 o
  -8  -1   6        0.30        0.30      3.05 o
  -7  -1   6       72.35       78.10      4.09 o
  -6  -1   6        7.98        8.92      2.99 o
  -5  -1   6       63.99       49.13      2.19 o
  -4  -1   6       11.46       10.68      2.37 o
  -3  -1   6       15.92        9.65      0.79 o
  -2  -1   6       10.88       10.88      1.18 o
  -1  -1   6       68.50       62.97      5.39 o
   0  -1   6       68.82       63.51      2.60 o
   1  -1   6        0.32        1.43      0.63 o
   2  -1   6        0.64        1.11      0.44 o
   3  -1   6      363.05      389.23     17.94 o
   4  -1   6        0.04        0.92      2.55 o
   5  -1   6      127.32      109.67     11.86 o
   6  -1   6      144.79      141.00      9.16 o
   7  -1   6       45.42       42.84      2.53 o
   8  -1   6       32.99       20.11      3.36 o
  -9   0   6        4.15        1.83      5.90 o
  -8   0   6        2.06        5.37      1.49 o
  -7   0   6       70.42       74.46      3.88 o
  -6   0   6       68.66       69.30      3.10 o
  -5   0   6       98.77       78.08      2.51 o
  -4   0   6     1159.65     1199.73     23.59 o
  -3   0   6        0.88       -1.20      1.68 o
  -2   0   6     1333.64     1406.25     39.77 o
  -1   0   6       44.36       43.96      1.81 o
   0   0   6        5.71        3.55      2.05 o
   1   0   6       27.29       28.59      1.39 o
   2   0   6     2445.40     2535.97     48.24 o
   3   0   6      876.73      854.62     14.85 o
   4   0   6        8.91        8.46      1.81 o
   5   0   6       90.41       84.19     14.02 o
   6   0   6      125.76      131.16      5.09 o
   7   0   6       43.04       44.24      2.85 o
   8   0   6        2.76        3.41      1.44 o
  -9   1   6        0.01       -0.06      2.67 o
  -8   1   6       47.30       49.40     11.22 o
  -7   1   6        3.02        2.18      3.55 o
  -6   1   6        0.32        0.41      2.92 o
  -5   1   6       16.04       13.31      7.11 o
  -4   1   6      125.40      112.99      4.62 o
  -3   1   6      107.98      119.29      4.27 o
  -2   1   6      111.85      124.98      4.22 o
  -1   1   6      346.94      366.01     10.55 o
   0   1   6      313.15      338.46     12.74 o
   1   1   6      200.41      205.85     12.16 o
   2   1   6       97.54       92.44      9.12 o
   3   1   6     1761.71     1719.43     34.13 o
   4   1   6       62.99       68.95     12.61 o
   5   1   6        0.81       -1.83      1.22 o
   6   1   6        0.04        4.34      1.81 o
   7   1   6       15.96       15.31      3.29 o
  -9   2   6        4.85       -0.09      1.46 o
  -8   2   6        7.11       10.17      1.92 o
  -7   2   6       41.21       52.49      4.12 o
  -6   2   6       45.06       38.04      2.17 o
  -5   2   6        4.32       11.01      3.29 o
  -4   2   6      155.18      162.05      5.42 o
  -3   2   6        1.29       -0.94      1.48 o
  -2   2   6       63.79       55.41      5.80 o
  -1   2   6       16.68       15.70      1.71 o
   0   2   6        0.88        2.54      1.24 o
   1   2   6       26.57       23.19      1.86 o
   2   2   6       19.81       15.03      1.00 o
   3   2   6       31.08       40.17      2.43 o
   4   2   6        6.24        8.10      2.35 o
   5   2   6      166.37      162.16     12.62 o
   6   2   6       88.01       90.61      4.35 o
   7   2   6        0.75        1.21      5.60 o
  -8   3   6       85.14       83.80      5.13 o
  -7   3   6       56.57       68.15      3.49 o
  -6   3   6      136.99      140.49      5.60 o
  -5   3   6       36.67       39.62      6.95 o
  -4   3   6       93.74      101.93      5.29 o
  -3   3   6      296.53      325.36     18.53 o
  -2   3   6      257.49      241.05      7.22 o
  -1   3   6      120.15      150.22     10.92 o
   0   3   6      168.95      185.33     13.66 o
   1   3   6      328.16      301.57     12.79 o
   2   3   6      137.83      138.50      5.02 o
   3   3   6       57.05       56.66      6.99 o
   4   3   6       61.22       54.82      9.04 o
   5   3   6      169.45      191.07      6.97 o
   6   3   6        9.55       12.27      2.71 o
   7   3   6        0.00        2.76      1.49 o
  -8   4   6       25.07       17.56      9.11 o
  -6   4   6        7.70       20.82      4.59 o
  -5   4   6      403.71      413.88     12.04 o
  -4   4   6        4.27        1.68      3.80 o
  -3   4   6        8.64       10.11      1.58 o
  -2   4   6      125.23      112.56      4.34 o
  -1   4   6      455.86      445.10     16.95 o
   0   4   6       15.93       15.11      1.69 o
   1   4   6       65.51       70.74      3.51 o
   2   4   6      224.07      237.63      7.18 o
   3   4   6      167.72      187.09     11.94 o
   4   4   6        9.20       12.91      3.81 o
   5   4   6        1.79        6.20      2.48 o
   6   4   6      146.26      121.69      6.41 o
  -8   5   6        1.34        2.39      2.33 o
  -7   5   6       29.97       23.93      3.71 o
  -6   5   6       87.36      112.75      5.35 o
  -5   5   6        1.08       -2.14      1.63 o
  -4   5   6        3.89       -1.54      3.80 o
  -3   5   6       28.68       36.82      2.73 o
  -2   5   6        2.72        3.29      1.94 o
   0   5   6        2.65        3.35      2.24 o
   1   5   6      395.12      372.94     16.47 o
   2   5   6        0.24        1.36      1.17 o
   3   5   6       43.03       34.30      2.37 o
   4   5   6        0.57        1.89      4.24 o
   5   5   6        0.31        0.87      1.18 o
  -7   6   6       38.71       28.36      3.47 o
  -6   6   6       11.02       19.65      5.86 o
  -5   6   6      104.67      104.54      4.68 o
  -4   6   6      155.92      159.06      6.27 o
  -3   6   6      128.02      149.24     22.35 o
  -2   6   6      179.95      194.63     18.53 o
  -1   6   6      106.92      113.25      4.78 o
   0   6   6      173.39      168.49      6.71 o
   1   6   6        3.77        2.14      1.14 o
   2   6   6       18.88        7.28      2.11 o
   3   6   6      110.52      114.69      4.24 o
   4   6   6       89.69      102.24      5.42 o
  -6   7   6        8.31       11.65      2.36 o
  -5   7   6       15.53       12.82      3.80 o
  -4   7   6       32.72       31.25      2.68 o
  -3   7   6       88.85      107.02      7.03 o
  -2   7   6      310.17      265.87     13.65 o
  -1   7   6        0.93        6.05      1.80 o
   0   7   6        1.64       -0.33      3.49 o
   1   7   6      185.52      194.67      8.79 o
   2   7   6      265.61      294.60     27.05 o
   3   7   6       64.19       70.00      4.73 o
   4   7   6        0.04       -1.73      1.99 o
  -5   8   6        0.57        2.74      2.10 o
  -4   8   6        0.01       -3.90      2.60 o
  -3   8   6       11.15        8.39      1.74 o
  -2   8   6        6.59       -1.98      2.11 o
  -1   8   6        2.19       -0.04      5.04 o
   0   8   6        0.02       -0.52      1.09 o
   1   8   6        0.31        1.13      1.74 o
   2   8   6       12.11        6.72      5.06 o
  -3   9   6        8.58        9.00      3.87 o
  -2   9   6       85.36       85.73      6.40 o
  -1   9   6       38.28       37.47      5.69 o
  -1 -14   7        9.70       22.07      4.09 o
   0 -14   7        3.24        0.62      2.77 o
   1 -14   7       27.97       31.89      4.04 o
   2 -14   7      159.83      165.02     11.47 o
   3 -14   7        6.63       10.84      1.77 o
  -3 -13   7        9.08       12.59      3.01 o
  -2 -13   7      241.41      286.27     15.86 o
  -1 -13   7        5.60        0.62      1.99 o
   0 -13   7        1.00       -1.51      1.87 o
   1 -13   7        7.12       15.43      2.02 o
   2 -13   7      431.90      472.67     17.48 o
   3 -13   7       38.52       50.26      3.35 o
   4 -13   7       79.86       91.11      4.73 o
   5 -13   7        7.72        8.94      2.60 o
  -4 -12   7      120.44      115.01      9.00 o
  -3 -12   7        3.79       11.73      1.76 o
  -2 -12   7       25.24       20.13      3.40 o
  -1 -12   7      307.65      320.07     14.77 o
   1 -12   7      219.62      212.12      7.15 o
   2 -12   7      115.57      133.69      5.42 o
   3 -12   7      165.39      153.25      4.90 o
   4 -12   7       75.45       91.26      4.91 o
   5 -12   7      146.72      164.72      7.58 o
   6 -12   7        0.39        1.31      2.44 o
  -5 -11   7       18.05       15.23      7.92 o
  -4 -11   7       30.34       33.69      2.67 o
  -3 -11   7        2.27        2.83      7.05 o
  -2 -11   7       28.87       28.05      4.00 o
  -1 -11   7       11.49        8.22      2.49 o
   0 -11   7       10.54       13.48      1.47 o
   1 -11   7       25.03       17.33      1.86 o
   2 -11   7        0.02       -2.07      1.38 o
   3 -11   7       71.43       60.67      2.72 o
   4 -11   7      115.42      143.82      4.55 o
   5 -11   7      187.60      234.66      9.58 o
   6 -11   7       11.92       15.63      5.32 o
  -6 -10   7      109.39      119.04      6.07 o
  -5 -10   7       11.63        9.61      4.68 o
  -4 -10   7        0.13        1.25      2.48 o
  -3 -10   7      449.49      473.98     13.87 o
  -2 -10   7        9.89        7.48      3.48 o
  -1 -10   7        0.10        0.86      0.56 o
   0 -10   7        3.10        2.24      0.87 o
   1 -10   7      180.55      182.37      6.03 o
   2 -10   7        3.12        2.42      2.61 o
   3 -10   7        6.65       10.41      1.42 o
   4 -10   7       11.84       14.36      2.23 o
   5 -10   7      333.77      381.81     11.70 o
   6 -10   7        0.05       -0.46      4.18 o
   7 -10   7        0.01        1.31      1.50 o
  -7  -9   7        0.56        2.89      7.78 o
  -6  -9   7       20.06       20.97      5.62 o
  -5  -9   7       37.65       33.37      6.48 o
  -4  -9   7       82.88       87.34      3.80 o
  -3  -9   7        6.67        7.43      3.10 o
  -2  -9   7      117.05      126.75      6.45 o
  -1  -9   7     1139.26     1112.68     16.63 o
   0  -9   7       22.73       22.28      1.58 o
   1  -9   7      190.34      188.13      5.82 o
   2  -9   7      474.17      482.55     19.00 o
   3  -9   7        1.36        4.46      0.96 o
   4  -9   7      407.98      404.91      9.27 o
   5  -9   7       28.61       20.88      7.72 o
   6  -9   7      118.05      117.92      5.14 o
  -7  -8   7        0.03        3.82      1.70 o
  -6  -8   7      138.22      138.21      4.71 o
  -5  -8   7        0.02       -0.76      2.17 o
  -4  -8   7       32.59       39.13      9.17 o
  -3  -8   7       46.22       50.06      1.82 o
  -2  -8   7       59.54       54.21      1.61 o
  -1  -8   7       58.44       57.08      1.93 o
   0  -8   7       12.69        9.14      2.31 o
   1  -8   7      657.97      658.95     28.93 o
   2  -8   7       43.84       41.90      1.90 o
   3  -8   7       21.34       17.36      2.40 o
   4  -8   7        3.34        3.48      1.00 o
   5  -8   7       13.61       12.07      0.88 o
   6  -8   7       28.01       30.39      1.82 o
   7  -8   7       28.21       30.45      3.44 o
   8  -8   7       19.15       25.80      2.39 o
  -8  -7   7       16.93       15.84      6.51 o
  -7  -7   7       24.97       30.92      6.40 o
  -6  -7   7        7.22       10.58      1.30 o
  -5  -7   7       47.14       47.25      2.17 o
  -4  -7   7      104.11      109.19      3.25 o
  -3  -7   7      343.27      311.83      9.50 o
  -2  -7   7      192.22      186.78      5.32 o
  -1  -7   7        6.85        7.84      0.67 o
   0  -7   7     2478.60     2511.99     91.25 o
   1  -7   7      105.56      100.90      5.84 o
   2  -7   7      777.00      745.58     18.96 o
   3  -7   7        1.87        2.21      0.62 o
   4  -7   7       66.74       66.69      9.31 o
   5  -7   7       11.35        8.12      1.07 o
   6  -7   7       10.08       12.18      3.48 o
   7  -7   7        9.75       11.46      2.93 o
   8  -7   7       54.60       67.84      3.67 o
  -8  -6   7        6.13        8.05      1.33 o
  -7  -6   7       29.53       33.92      3.44 o
  -6  -6   7      106.43      119.26      4.14 o
  -5  -6   7        0.71        2.03      2.05 o
  -4  -6   7        0.06        1.12      2.43 o
  -3  -6   7      485.36      464.35      9.91 o
  -2  -6   7      389.74      350.76      6.51 o
  -1  -6   7       42.29       48.06      2.40 o
   0  -6   7        8.13        9.42      0.34 o
   1  -6   7      736.30      725.01      9.98 o
   2  -6   7      463.65      432.80      6.24 o
   3  -6   7      350.46      358.04      5.99 o
   4  -6   7      529.26      523.50     11.52 o
   5  -6   7      224.94      230.17      7.70 o
   6  -6   7       34.25       35.35      2.96 o
   7  -6   7       83.92       96.53      4.24 o
   8  -6   7       24.09       19.80      4.66 o
  -8  -5   7        0.19       -1.70      1.13 o
  -7  -5   7       32.29       34.52      2.30 o
  -6  -5   7       19.84       17.80      4.74 o
  -5  -5   7       30.98       34.35      4.55 o
  -4  -5   7       22.13       24.66      2.72 o
  -3  -5   7       49.14       52.47      1.79 o
  -2  -5   7       30.84       28.39      1.11 o
  -1  -5   7      161.50      156.91      7.45 o
   0  -5   7       12.61       15.12      0.58 o
   1  -5   7       22.79       19.71      1.71 o
   2  -5   7       26.51       23.69      2.30 o
   3  -5   7        0.61        0.32      1.05 o
   4  -5   7       12.35       10.63      1.14 o
   5  -5   7      108.14      107.68      2.50 o
   6  -5   7       37.58       36.12      2.68 o
   7  -5   7        0.08       -0.06      3.66 o
   8  -5   7        4.42        3.65      1.71 o
  -9  -4   7        2.30        4.04      1.68 o
  -8  -4   7      218.44      181.50      6.84 o
  -7  -4   7       35.66       49.73      5.47 o
  -6  -4   7      116.09      113.51     12.51 o
  -5  -4   7       83.92       83.60      4.34 o
  -4  -4   7      159.89      151.79     14.36 o
  -3  -4   7      368.28      383.33     15.94 o
  -2  -4   7      471.23      446.46      7.21 o
  -1  -4   7      190.79      167.68      3.10 o
   0  -4   7       37.78       42.32      4.68 o
   1  -4   7      197.69      182.00      4.38 o
   2  -4   7       20.18       15.55      2.01 o
   3  -4   7      483.20      435.65      7.16 o
   4  -4   7        4.03        4.98      2.81 o
   5  -4   7      427.17      399.31     16.36 o
   6  -4   7       20.69       21.42      1.62 o
   7  -4   7      117.23      117.79     12.86 o
   8  -4   7        1.49        3.26      5.81 o
  -9  -3   7        1.40        1.87      5.78 o
  -8  -3   7      288.75      322.40     30.87 o
  -7  -3   7      243.96      251.09     13.33 o
  -6  -3   7       31.53       35.12      5.47 o
  -5  -3   7       76.74       76.04      2.50 o
  -4  -3   7       69.78       62.00      4.05 o
  -3  -3   7      761.28      706.73     15.54 o
  -2  -3   7       37.16       48.50      1.79 o
  -1  -3   7      379.20      398.38     13.73 o
   0  -3   7      185.88      139.52      4.64 o
   1  -3   7      709.59      743.45     12.91 o
   2  -3   7       67.29       63.35      3.18 o
   3  -3   7        6.04       11.17      2.13 o
   4  -3   7      437.42      401.42     10.26 o
   5  -3   7       17.26       27.60      1.30 o
   6  -3   7      107.06      103.28      6.40 o
   7  -3   7       19.86       16.68      1.34 o
   8  -3   7       76.11       74.31      3.99 o
  -9  -2   7        3.61        8.28      2.02 o
  -8  -2   7       15.37       18.51      6.73 o
  -7  -2   7        0.30        0.58      3.29 o
  -6  -2   7       51.76       57.36     11.24 o
  -5  -2   7       62.63       78.43      2.52 o
  -4  -2   7        0.14       -0.40      0.69 o
  -3  -2   7       17.45       15.04      5.16 o
  -2  -2   7       60.83       51.19      2.68 o
  -1  -2   7       48.83       50.35      2.11 o
   0  -2   7       90.77       86.81      6.83 o
   1  -2   7        2.60        4.68      0.99 o
   2  -2   7      132.94      129.83      5.46 o
   3  -2   7        4.87        5.84      0.98 o
   4  -2   7      187.00      196.17      5.09 o
   5  -2   7       46.21       43.76      1.93 o
   6  -2   7        1.51        1.59      2.67 o
   7  -2   7       24.55       16.07      1.52 o
   8  -2   7       10.10        9.98      6.00 o
  -9  -1   7        0.23        8.78      6.27 o
  -8  -1   7        0.98        7.51      2.02 o
  -7  -1   7       12.13       10.14      2.74 o
  -6  -1   7       48.71       52.36      4.86 o
  -5  -1   7      234.48      228.31      9.52 o
  -4  -1   7      540.55      528.99     11.10 o
  -3  -1   7      151.34      148.35      4.65 o
  -2  -1   7      191.06      194.05      8.92 o
  -1  -1   7      136.03      137.02      5.33 o
   0  -1   7      933.70      888.69     58.54 o
   1  -1   7      936.77      924.17     47.85 o
   2  -1   7      799.33      755.39     17.25 o
   3  -1   7        0.01       -0.26      0.69 o
   4  -1   7       15.54        8.06      1.82 o
   5  -1   7       51.25       60.56      6.31 o
   6  -1   7        4.30        2.69      1.16 o
   7  -1   7       55.53       49.30      4.09 o
   8  -1   7        5.08        9.67      1.95 o
  -9   0   7        0.68       -0.89      4.35 o
  -8   0   7       80.57       99.15      5.18 o
  -7   0   7        4.51        5.57      4.85 o
  -6   0   7        8.41        7.18      1.31 o
  -5   0   7      667.99      632.76     23.40 o
  -4   0   7      264.47      284.33     17.91 o
  -3   0   7        6.01        0.77      1.81 o
  -2   0   7      102.98      111.84      4.08 o
  -1   0   7      233.07      239.16      7.07 o
   0   0   7     1286.38     1194.41     29.72 o
   1   0   7      425.00      418.00     13.22 o
   2   0   7        0.01        0.40      0.92 o
   3   0   7       44.03       47.78      2.78 o
   4   0   7      224.90      234.90      5.95 o
   5   0   7        2.20        2.16      2.62 o
   6   0   7        0.21        5.28      2.00 o
   7   0   7       64.74       86.01      4.08 o
  -9   1   7       23.72       23.42      2.71 o
  -8   1   7        1.70        7.48      8.82 o
  -7   1   7       27.86       38.88      5.84 o
  -6   1   7        0.08        0.40      1.81 o
  -5   1   7       14.44       10.16      2.81 o
  -4   1   7       90.89      103.01      4.08 o
  -3   1   7      116.29      132.67      4.90 o
  -2   1   7        0.08        2.99      1.36 o
  -1   1   7        6.95        0.87      5.15 o
   0   1   7       64.77       67.72      3.05 o
   1   1   7       25.71       24.55      6.22 o
   2   1   7       31.98       27.18      3.86 o
   3   1   7      348.77      330.28     13.78 o
   4   1   7      121.28      109.80      7.61 o
   5   1   7       34.86       33.26      2.19 o
   6   1   7        1.79        0.64      1.10 o
   7   1   7      117.56      126.18      5.29 o
  -8   2   7       34.67       30.91     11.43 o
  -7   2   7       54.93       68.21     11.95 o
  -6   2   7       17.41       18.15      2.42 o
  -5   2   7        7.99        5.54      1.37 o
  -4   2   7      587.73      634.89     16.70 o
  -3   2   7       10.61        6.18      2.50 o
  -2   2   7       44.74       43.62      6.74 o
  -1   2   7      185.18      203.94      6.76 o
   0   2   7       55.81       57.66      4.43 o
   1   2   7      107.69      106.71      4.48 o
   2   2   7       12.08       12.36      1.66 o
   3   2   7      162.48      166.25     10.08 o
   5   2   7      125.60      105.55      5.16 o
   6   2   7        0.10        5.32      2.01 o
  -8   3   7        7.61       25.61     10.99 o
  -7   3   7      102.67      100.44      5.21 o
  -6   3   7       23.56       26.24      2.70 o
  -5   3   7      213.67      215.92      7.53 o
  -4   3   7        0.07       -2.60      1.74 o
  -3   3   7      229.65      235.55      9.92 o
  -2   3   7      173.72      166.17      5.50 o
  -1   3   7      328.67      324.37      9.37 o
   0   3   7        0.49        6.71      1.40 o
   1   3   7       76.82       91.99      4.08 o
   2   3   7      238.17      246.08     14.00 o
   3   3   7      171.72      181.65      6.58 o
   4   3   7       78.58       74.07     12.35 o
   5   3   7       41.30       45.54      6.60 o
   6   3   7       48.55       35.07     10.77 o
  -8   4   7       93.22       90.19      5.43 o
  -7   4   7        8.36        6.44      2.62 o
  -6   4   7       11.88       15.60      2.47 o
  -5   4   7        0.00        2.59      2.35 o
  -4   4   7       90.52       87.03      6.36 o
  -3   4   7       78.94       67.19     10.10 o
  -2   4   7       16.50       22.21      2.15 o
  -1   4   7      135.34      110.30     10.54 o
   0   4   7       42.07       40.29      6.35 o
   1   4   7       26.70       25.48      3.11 o
   2   4   7        2.07        1.06      2.68 o
   3   4   7       48.01       58.98      3.50 o
   4   4   7        2.03        7.24      2.22 o
   5   4   7        1.10       -0.11      1.75 o
  -7   5   7        6.49        5.70      3.46 o
  -6   5   7       78.62       76.07      5.56 o
  -5   5   7      105.08      117.89      5.73 o
  -4   5   7       22.39       34.54      4.24 o
  -3   5   7        0.10       -0.69      1.67 o
  -2   5   7      127.44      123.11     11.79 o
  -1   5   7       21.77       32.89      3.57 o
   0   5   7        6.38       11.81      2.32 o
   1   5   7       13.61       18.31      2.32 o
   2   5   7       17.94       20.31      2.38 o
   3   5   7       76.20       72.44      4.57 o
   4   5   7        3.90        1.86      2.74 o
  -6   6   7       14.72       16.12      4.13 o
  -5   6   7        1.13       -0.89      2.55 o
  -4   6   7      248.12      235.47     13.91 o
  -3   6   7      150.57      165.99      6.70 o
  -2   6   7       35.42       33.79     10.38 o
  -1   6   7        5.14       14.57      8.39 o
   0   6   7      200.04      199.05      7.35 o
   1   6   7      213.24      186.52     17.61 o
   2   6   7      326.74      340.20     12.94 o
   3   6   7        0.00        2.84      1.38 o
   4   6   7       31.33       42.62      4.96 o
  -5   7   7      104.75       95.27     11.53 o
  -4   7   7        8.11       10.50      1.92 o
  -3   7   7        8.73        5.74      2.51 o
  -2   7   7        6.02        2.89      2.29 o
  -1   7   7       27.01       26.85      2.79 o
   0   7   7        0.76        0.96      1.45 o
   1   7   7        1.90       -2.91      1.94 o
   2   7   7       33.79       46.84      3.85 o
  -3   8   7       31.82       37.19      7.14 o
  -2   8   7       91.75       96.68      5.62 o
  -1   8   7        0.26       -1.97      1.32 o
   0   8   7        1.21        7.34      1.67 o
  -1 -14   8        2.75        3.86      2.37 o
   0 -14   8      106.87       95.59      7.86 o
   1 -14   8        1.16        6.59      2.86 o
   2 -14   8      214.40      266.61     17.13 o
  -3 -13   8        0.05        5.23      2.60 o
  -2 -13   8        1.73       12.36      3.76 o
  -1 -13   8      170.82      151.54     10.44 o
   0 -13   8      194.59      202.48     12.38 o
   1 -13   8        4.04        1.12      1.87 o
   2 -13   8        4.65        0.00      1.25 o
   3 -13   8      117.06      119.63      5.85 o
   4 -13   8       53.16       48.48      3.57 o
  -4 -12   8        3.38        3.79      4.55 o
  -3 -12   8       20.07       37.82      4.95 o
  -2 -12   8       34.87       40.76      3.99 o
  -1 -12   8       38.64       20.33      4.02 o
   0 -12   8        0.06        2.11      1.88 o
   1 -12   8       33.07       25.00      1.89 o
   2 -12   8        0.02        0.37      1.37 o
   3 -12   8      472.60      527.56     15.89 o
   4 -12   8        5.57        6.97      1.34 o
   5 -12   8       27.26       42.27      8.35 o
  -5 -11   8        5.82        7.51      1.42 o
  -4 -11   8        0.20        3.72      1.51 o
  -3 -11   8       15.84       15.91      4.33 o
  -2 -11   8      201.92      201.74      6.40 o
  -1 -11   8       32.22       34.99      3.96 o
   0 -11   8       10.42        9.35      1.37 o
   1 -11   8       34.49       44.69      2.69 o
   2 -11   8        3.03        4.22      1.51 o
   3 -11   8      106.05      113.81     11.43 o
   4 -11   8       16.06       13.03      3.45 o
   5 -11   8       99.71      104.20     20.02 o
   6 -11   8        4.34       -3.36      2.24 o
  -6 -10   8       19.30       24.12      2.60 o
  -5 -10   8       34.30       44.82      5.97 o
  -4 -10   8       18.40       19.88      3.03 o
  -3 -10   8       61.91       64.22      6.07 o
  -2 -10   8       86.97       83.54     10.33 o
  -1 -10   8      573.90      594.14     15.23 o
   0 -10   8       53.90       48.50      2.64 o
   1 -10   8       31.70       32.27      2.03 o
   2 -10   8      497.99      496.74     13.93 o
   3 -10   8      297.41      290.31      7.46 o
   4 -10   8       12.79       11.43      1.27 o
   5 -10   8        9.01       10.85      2.42 o
   6 -10   8      405.05      451.09     22.50 o
   7 -10   8       27.19       19.18      7.75 o
  -7  -9   8        3.87        2.72      3.24 o
  -6  -9   8        0.61        5.99      3.67 o
  -5  -9   8       70.22       76.33      3.79 o
  -4  -9   8      171.90      182.27      6.14 o
  -3  -9   8        2.01        1.78      4.79 o
  -2  -9   8       79.65       94.35      4.52 o
  -1  -9   8       40.31       34.71      6.23 o
   0  -9   8       29.53       23.68      1.96 o
   1  -9   8       47.20       47.27      6.57 o
   2  -9   8       50.22       48.12      8.24 o
   3  -9   8       18.15       23.28      3.64 o
   4  -9   8      143.81      151.46     13.48 o
   5  -9   8        1.97        1.91      1.02 o
   6  -9   8       91.06       81.54      6.23 o
   7  -9   8       47.59       53.30      3.90 o
  -6  -8   8       46.01       39.31      4.66 o
  -5  -8   8       85.12       91.62      4.10 o
  -4  -8   8       17.54       18.86      3.91 o
  -3  -8   8      129.44      123.38      6.15 o
  -2  -8   8      440.87      405.55     10.61 o
  -1  -8   8       46.56       47.60      4.28 o
   0  -8   8       48.21       53.33      2.62 o
   1  -8   8      228.52      222.03      6.67 o
   2  -8   8        0.98        1.47      0.92 o
   3  -8   8        0.41        2.19      1.42 o
   4  -8   8       30.87       30.25      3.11 o
   5  -8   8       20.39       22.88      2.72 o
   6  -8   8       27.39       24.28      3.95 o
   7  -8   8       39.45       29.98      2.57 o
  -8  -7   8       17.48       19.32      8.84 o
  -7  -7   8       14.51       18.26      3.23 o
  -6  -7   8       17.18       27.34      6.70 o
  -5  -7   8       60.90       59.76      5.51 o
  -4  -7   8        3.95        4.12      1.63 o
  -3  -7   8      311.55      299.96      8.46 o
  -2  -7   8      299.16      306.39      5.77 o
  -1  -7   8        5.40        6.97      0.62 o
   0  -7   8      299.19      280.35      4.85 o
   1  -7   8      330.84      307.00      8.15 o
   2  -7   8     2365.13     2380.24     55.05 o
   3  -7   8       10.59        8.82      0.60 o
   4  -7   8       24.92       22.58      1.17 o
   5  -7   8      449.61      470.55      9.00 o
   6  -7   8      257.85      287.32     12.45 o
   7  -7   8        6.06        1.16      2.30 o
  -8  -6   8        4.13        4.00      1.75 o
  -7  -6   8       10.31       17.52      2.14 o
  -6  -6   8        0.82       -1.89      1.26 o
  -5  -6   8       91.70       95.62      3.93 o
  -4  -6   8       33.25       33.33      7.45 o
  -3  -6   8        5.95        4.72      0.72 o
  -2  -6   8        5.30        3.77      1.06 o
  -1  -6   8      457.36      451.41      9.51 o
   0  -6   8       40.48       36.18      2.54 o
   1  -6   8      218.79      208.38      8.09 o
   2  -6   8        4.60        6.22      0.81 o
   3  -6   8      157.39      164.16      3.44 o
   4  -6   8        3.70        4.91      2.11 o
   5  -6   8       49.92       43.97      3.11 o
   6  -6   8       45.25       47.27      2.14 o
   7  -6   8       51.55       51.37      2.81 o
   8  -6   8        0.29        3.27      3.81 o
  -8  -5   8        1.39       -2.26      1.51 o
  -7  -5   8        0.03       -1.87      1.24 o
  -6  -5   8       80.87       86.13      7.34 o
  -5  -5   8       11.24       21.14      4.88 o
  -4  -5   8        8.48        9.83      2.19 o
  -3  -5   8       54.94       52.90      3.01 o
  -2  -5   8       86.78       66.52      1.73 o
  -1  -5   8        0.01        1.75      1.25 o
   0  -5   8      270.59      274.13      9.64 o
   1  -5   8      835.69      803.80     15.22 o
   2  -5   8       69.93       73.74      1.75 o
   3  -5   8      105.28       87.91      2.06 o
   4  -5   8        0.22        0.08      0.65 o
   5  -5   8        8.86        8.65      4.48 o
   6  -5   8        3.48        1.41      2.24 o
   7  -5   8       19.68       15.70      3.62 o
   8  -5   8        0.37       -1.39      0.93 o
  -8  -4   8        7.70        9.37      1.43 o
  -7  -4   8       59.06       70.12      3.81 o
  -6  -4   8        1.42       -1.65      1.74 o
  -5  -4   8      119.19      123.85      3.88 o
  -4  -4   8        1.37        1.66      0.37 o
  -3  -4   8      962.14      923.68     16.02 o
  -2  -4   8       51.98       50.14      2.50 o
  -1  -4   8      106.32       98.44      2.22 o
   0  -4   8      233.65      240.56      4.32 o
   1  -4   8      363.50      359.07      6.08 o
   2  -4   8       20.50       14.31      2.00 o
   3  -4   8       23.97       20.29      2.18 o
   4  -4   8      328.79      340.94     12.39 o
   5  -4   8      562.27      530.70     13.88 o
   6  -4   8        3.11        6.57      3.43 o
   7  -4   8       15.48       17.05      1.76 o
   8  -4   8       72.77       79.94      6.69 o
  -8  -3   8        2.77       14.18      2.80 o
  -7  -3   8        5.40        8.44      1.74 o
  -6  -3   8       64.71       58.57      3.20 o
  -5  -3   8        1.11        2.87      0.66 o
  -4  -3   8       14.20       17.31      1.66 o
  -3  -3   8        2.16        3.42      2.12 o
  -2  -3   8      806.50      778.43     30.87 o
  -1  -3   8       99.99      101.09      3.38 o
   0  -3   8       68.18       63.60      2.24 o
   1  -3   8      158.68      148.58     12.71 o
   2  -3   8      248.23      235.47      9.27 o
   3  -3   8       43.86       41.56      6.32 o
   4  -3   8       88.72       87.66      2.59 o
   5  -3   8       39.40       29.34      1.69 o
   6  -3   8      293.05      280.87      6.47 o
   7  -3   8        1.53       -0.62      1.16 o
  -9  -2   8       23.95       19.16      3.06 o
  -8  -2   8       27.12       34.68     11.32 o
  -7  -2   8       48.85       53.64      9.61 o
  -6  -2   8        5.82        7.45      0.99 o
  -5  -2   8        7.26        5.92      1.74 o
  -4  -2   8        5.33        6.40      1.30 o
  -3  -2   8       53.71       52.78      2.58 o
  -2  -2   8      104.30      115.01      4.33 o
  -1  -2   8       31.09       28.34      1.58 o
   0  -2   8      206.18      218.25      5.14 o
   1  -2   8      109.80      116.74      2.98 o
   2  -2   8       31.04       26.97      3.87 o
   3  -2   8       21.35       23.18      2.64 o
   4  -2   8       21.41       21.02      1.37 o
   5  -2   8       14.54       10.28      1.41 o
   6  -2   8        2.69        4.73      1.00 o
   7  -2   8        7.63        9.26      4.60 o
  -8  -1   8       36.16       46.71      3.23 o
  -7  -1   8       80.94       77.73      6.41 o
  -6  -1   8      161.33      169.54     14.76 o
  -5  -1   8      148.62      143.87     20.96 o
  -4  -1   8       37.35       38.68      1.75 o
  -3  -1   8        4.73        4.65      0.97 o
  -2  -1   8      400.75      429.58      9.32 o
  -1  -1   8        0.17        4.55      1.41 o
   0  -1   8     1063.83     1106.14     26.76 o
   1  -1   8       85.73       98.81      3.92 o
   2  -1   8      423.42      433.55      9.54 o
   3  -1   8       49.75       49.78      3.97 o
   4  -1   8      172.73      173.92      4.88 o
   5  -1   8       12.38        8.23      1.56 o
   6  -1   8       10.84       13.08      3.49 o
   7  -1   8      148.24      153.67     10.41 o
  -8   0   8       31.56       38.33      7.30 o
  -7   0   8        2.84        8.82      2.68 o
  -6   0   8        0.42        2.41      1.43 o
  -5   0   8       81.28       80.16      3.00 o
  -4   0   8        5.10        4.00      3.82 o
  -3   0   8      315.27      342.54     13.62 o
  -2   0   8       43.25       39.42      4.23 o
  -1   0   8       83.65       76.15      3.30 o
   0   0   8      206.78      189.69     11.52 o
   1   0   8     1738.53     1725.41     49.10 o
   2   0   8      301.61      323.15      9.83 o
   3   0   8       16.63        7.97      2.27 o
   4   0   8        5.43        4.36      1.04 o
   5   0   8      250.85      259.27      7.44 o
   6   0   8        3.81       10.72      1.98 o
   7   0   8        0.11       -1.39      1.38 o
  -8   1   8        5.27        0.98      2.73 o
  -7   1   8       20.75       35.74     12.36 o
  -6   1   8        7.58        9.67      1.96 o
  -5   1   8       38.69       42.00      5.29 o
  -4   1   8       94.24       92.27      4.32 o
  -2   1   8        6.83       12.01      1.45 o
  -1   1   8        0.03       -1.09      1.01 o
   0   1   8        0.21        0.32      0.89 o
   1   1   8        5.23        0.96      3.67 o
   2   1   8       23.08       23.03      6.96 o
   3   1   8      393.49      394.42     11.53 o
   4   1   8        5.69        3.56      1.41 o
   5   1   8       13.00       10.34      1.72 o
   6   1   8        0.01        2.51      2.55 o
  -8   2   8       28.37       34.07      3.57 o
  -7   2   8      122.75      133.25     15.74 o
  -6   2   8       49.06       37.63     12.20 o
  -5   2   8       48.81       41.28      3.36 o
  -4   2   8       57.47       50.08     11.96 o
  -3   2   8       80.13       86.02      3.80 o
  -2   2   8      127.53      130.80     17.36 o
  -1   2   8       52.77       41.84      3.18 o
   0   2   8        8.16        8.54      1.74 o
   1   2   8      331.20      328.02     14.37 o
   2   2   8       52.49       46.46      5.97 o
   3   2   8       18.58       14.25      6.58 o
   4   2   8       15.48       12.54      5.74 o
   5   2   8       84.41       95.12     13.17 o
   6   2   8       39.30       39.14      3.16 o
  -8   3   8        5.46       15.85      3.41 o
  -7   3   8       50.90       51.31      6.62 o
  -6   3   8       15.30       16.46      2.22 o
  -5   3   8        4.30        3.37      3.25 o
  -4   3   8      145.89      138.42     11.09 o
  -3   3   8      161.25      145.06      6.98 o
  -2   3   8       17.55       14.44      5.34 o
  -1   3   8       35.52       41.50      6.29 o
   0   3   8      163.73      170.21      9.75 o
   1   3   8       33.13       38.54      3.24 o
   2   3   8        5.10        7.62      1.55 o
   3   3   8       69.66       55.05      4.12 o
   4   3   8      200.05      187.45      8.61 o
   5   3   8       79.04       95.49      9.65 o
  -7   4   8        3.24        5.61      3.49 o
  -6   4   8        3.24        2.99      1.79 o
  -5   4   8       11.34       11.17      7.62 o
  -4   4   8        6.31        6.86      1.65 o
  -3   4   8        1.11        9.90      2.68 o
  -2   4   8       11.81        8.33      2.17 o
  -1   4   8      109.00      105.83      4.37 o
   0   4   8        0.73        6.48      2.62 o
   1   4   8       21.57       18.19      2.53 o
   2   4   8        0.34       -1.65      1.10 o
   3   4   8       18.42       12.20      2.68 o
   4   4   8        0.00       -1.57      2.04 o
  -6   5   8        0.19        2.70     10.10 o
  -5   5   8        0.88        0.29      2.48 o
  -4   5   8      122.65      137.81     21.21 o
  -3   5   8       91.44       83.19      4.43 o
  -2   5   8        1.98       -2.63      1.75 o
  -1   5   8       91.73       66.47     13.66 o
   0   5   8      334.14      322.66     22.86 o
   1   5   8       90.71       97.88      4.68 o
   3   5   8       13.86       11.35     10.58 o
  -5   6   8       37.48       21.46      3.27 o
  -4   6   8       30.51       26.77      8.86 o
  -3   6   8       47.83       49.46      7.85 o
  -2   6   8        3.77       14.71      3.26 o
  -1   6   8      122.66      119.67      6.39 o
   0   6   8      162.25      177.02      8.40 o
   1   6   8        0.13       -3.14      2.68 o
   2   6   8       51.68       41.13      4.90 o
  -3   7   8        0.28        5.23      2.24 o
  -2   7   8        1.86        3.66      2.48 o
  -1   7   8        0.95        3.93      4.31 o
   0   7   8       83.44       99.66      5.74 o
   0 -14   9       72.67       64.57      6.28 o
   1 -14   9        4.54       14.31      3.64 o
  -3 -13   9      108.11       91.26      8.96 o
  -2 -13   9       11.69       13.08      2.99 o
   0 -13   9        1.73        0.25      2.88 o
   1 -13   9      498.91      560.34     29.60 o
   2 -13   9       71.52       62.79      6.02 o
   3 -13   9       31.81       34.85      2.90 o
   4 -13   9        8.09       16.23      3.86 o
  -4 -12   9       52.27       62.08      5.80 o
  -3 -12   9        2.56       12.36      4.00 o
  -2 -12   9       37.94       46.20      4.86 o
  -1 -12   9       13.84       22.18      3.57 o
   0 -12   9       15.03        8.94      3.20 o
   1 -12   9       74.12       77.94      3.94 o
   2 -12   9      110.90      110.76      4.70 o
   3 -12   9       70.74       78.52      4.55 o
   4 -12   9        3.06        6.25      2.12 o
   5 -12   9        0.40        5.28      1.94 o
  -5 -11   9       60.16       65.32      3.76 o
  -4 -11   9        0.38        3.99      5.48 o
  -3 -11   9      104.38       89.96      3.75 o
  -2 -11   9        9.19        8.10      2.99 o
  -1 -11   9       76.71       65.11      5.41 o
   0 -11   9       86.80       86.64      5.82 o
   1 -11   9       70.78       79.32      4.17 o
   2 -11   9       83.14      104.97      4.57 o
   3 -11   9      157.75      148.54      5.98 o
   4 -11   9      136.79      160.74      7.07 o
   5 -11   9       20.43       31.16     14.95 o
   6 -11   9       15.53       26.84      2.96 o
  -6 -10   9        3.80        6.32      2.73 o
  -5 -10   9        0.47        2.12      1.57 o
  -4 -10   9      173.43      165.67      6.26 o
  -3 -10   9      139.81      150.87     11.27 o
  -2 -10   9       52.76       48.94     10.92 o
  -1 -10   9       40.09       42.19      3.91 o
   0 -10   9       96.52       86.84      3.75 o
   1 -10   9       31.66       30.64      2.11 o
   2 -10   9       13.68       16.16      1.66 o
   3 -10   9        5.51       10.49      4.17 o
   4 -10   9      409.73      425.93     16.71 o
   5 -10   9        0.47        2.69      3.44 o
   6 -10   9        8.21       12.25      2.47 o
  -6  -9   9       14.78       19.43      2.85 o
  -5  -9   9        0.95        1.25      1.99 o
  -4  -9   9        8.85       11.43      1.97 o
  -3  -9   9      105.78      117.00     14.04 o
  -2  -9   9       81.43       78.72      4.16 o
  -1  -9   9      423.23      411.51      8.78 o
   0  -9   9        0.35        0.94      1.86 o
   1  -9   9       50.09       42.66      2.42 o
   2  -9   9        0.88       -2.00      1.49 o
   3  -9   9       20.47       18.19      2.17 o
   4  -9   9       13.13       14.55      4.50 o
   5  -9   9        0.13       -0.48      1.49 o
   6  -9   9        5.10        7.62      3.50 o
  -7  -8   9        0.43        2.19      3.03 o
  -6  -8   9       60.06       61.74      5.54 o
  -5  -8   9        7.00        3.62      7.23 o
  -4  -8   9       56.06       61.38      3.85 o
  -3  -8   9      105.36       88.51      4.41 o
  -2  -8   9      109.44      106.81      3.69 o
  -1  -8   9       55.48       59.54      1.91 o
   0  -8   9     1759.92     1753.97     49.55 o
   1  -8   9        0.20        0.25      2.73 o
   2  -8   9      224.47      224.42     26.38 o
   3  -8   9       72.84       70.04      9.18 o
   4  -8   9      141.29      140.57     13.51 o
   5  -8   9       25.18       27.13      1.50 o
   6  -8   9       88.93       94.16      4.16 o
   7  -8   9        7.51        1.93      3.49 o
  -7  -7   9       15.51       16.32      3.25 o
  -6  -7   9       27.08       33.23      2.59 o
  -5  -7   9       77.21       75.51      6.51 o
  -4  -7   9      225.50      229.05     18.88 o
  -3  -7   9      131.85      126.69      3.02 o
  -2  -7   9       55.37       53.31      6.06 o
  -1  -7   9     1006.64     1029.87     17.47 o
   0  -7   9        3.88        5.67      1.07 o
   1  -7   9       85.42       86.68      1.80 o
   2  -7   9        1.57        0.80      1.61 o
   3  -7   9      215.16      227.62     11.68 o
   4  -7   9       49.10       44.87      3.04 o
   5  -7   9        2.06        4.96      2.55 o
   6  -7   9        0.13       -2.08      2.30 o
   7  -7   9      144.85      134.83      9.79 o
  -8  -6   9        1.98        1.79      5.96 o
  -7  -6   9        4.21        2.25      2.12 o
  -6  -6   9        0.01        2.33      3.48 o
  -5  -6   9       35.40       31.89      3.46 o
  -4  -6   9        6.01        8.85      1.14 o
  -3  -6   9       73.54       72.05      2.41 o
  -2  -6   9       29.66       30.35      3.33 o
  -1  -6   9      140.34      130.47      2.88 o
   0  -6   9      208.34      192.28      3.57 o
   1  -6   9       93.60       74.49      4.43 o
   2  -6   9        9.24       10.53      1.44 o
   3  -6   9       33.86       35.23      2.71 o
   4  -6   9       31.26       38.64      2.22 o
   5  -6   9        1.68       -0.19      3.86 o
   6  -6   9       15.88       17.07      1.74 o
   7  -6   9        3.73        0.96      6.53 o
  -8  -5   9       40.41       26.12      7.67 o
  -7  -5   9        2.52        3.86      2.72 o
  -6  -5   9       15.03       13.45      1.82 o
  -5  -5   9      261.35      270.45      6.65 o
  -4  -5   9       47.19       42.32      2.00 o
  -3  -5   9      199.71      204.99      5.03 o
  -2  -5   9       42.94       43.91      2.11 o
  -1  -5   9      147.49      140.44      3.20 o
   0  -5   9      228.16      232.54      4.17 o
   1  -5   9        1.18        2.77      2.00 o
   2  -5   9       22.39       17.61      1.06 o
   3  -5   9      788.86      771.98     13.80 o
   4  -5   9        8.88        2.00      1.00 o
   5  -5   9      125.49      115.61      5.33 o
   6  -5   9       52.03       54.73      4.37 o
   7  -5   9       87.56       92.63     17.96 o
  -8  -4   9        7.91       10.99      2.53 o
  -7  -4   9       29.34       31.30     11.67 o
  -6  -4   9       69.48       84.76      5.00 o
  -5  -4   9       43.11       42.92      2.08 o
  -4  -4   9      166.21      170.20      4.49 o
  -3  -4   9       44.11       33.76      7.00 o
  -2  -4   9       42.79       39.01      1.80 o
  -1  -4   9      100.27       89.14      2.33 o
   0  -4   9      165.74      176.68     11.45 o
   1  -4   9      100.14       86.70      3.62 o
   2  -4   9      665.57      618.87     11.19 o
   3  -4   9        1.47        1.37      1.43 o
   4  -4   9       58.93       58.76      4.75 o
   5  -4   9       14.68       16.69      6.76 o
   6  -4   9      166.71      170.19     15.42 o
   7  -4   9        0.65        0.98      1.00 o
  -8  -3   9        8.68        7.11      2.30 o
  -7  -3   9        1.68        0.79      4.42 o
  -6  -3   9       12.49       11.71      3.81 o
  -5  -3   9        0.04        3.11      1.38 o
  -4  -3   9       64.09       75.10      3.35 o
  -3  -3   9       54.80       50.25      2.17 o
  -2  -3   9        1.89        7.95      2.67 o
  -1  -3   9        1.34        1.95      1.05 o
   0  -3   9       13.45       13.76      0.99 o
   1  -3   9      109.94      103.80      6.63 o
   2  -3   9      173.70      190.45      4.36 o
   3  -3   9       52.36       56.07      2.07 o
   4  -3   9       15.00       18.69      1.33 o
   5  -3   9       33.24       25.84      1.56 o
   6  -3   9        0.55        2.02      3.24 o
   7  -3   9       21.62       23.11      5.74 o
  -8  -2   9        7.05        3.73      6.10 o
  -7  -2   9        1.15        6.98      2.21 o
  -6  -2   9      110.12       92.59      3.90 o
  -5  -2   9       74.47       69.54      5.01 o
  -4  -2   9        0.17        0.37      0.87 o
  -3  -2   9       44.91       46.28      3.89 o
  -2  -2   9      794.31      835.41     16.82 o
  -1  -2   9      387.22      378.14      8.59 o
   0  -2   9       51.47       58.67      3.81 o
   1  -2   9        7.99        7.48      1.12 o
   2  -2   9      127.54      134.83     14.95 o
   3  -2   9       22.93       29.34      1.67 o
   4  -2   9       13.98       13.08      1.29 o
   5  -2   9       26.67       22.07      1.88 o
   6  -2   9       18.67       23.02      3.46 o
   7  -2   9        6.13        7.25      1.39 o
  -8  -1   9       17.22       30.56      2.87 o
  -7  -1   9       31.26       31.13      3.25 o
  -6  -1   9       60.99       60.65     10.50 o
  -5  -1   9      184.09      182.22      7.90 o
  -4  -1   9       50.74       42.01      3.97 o
  -3  -1   9      424.92      431.69      9.43 o
  -2  -1   9       50.38       43.91      4.30 o
  -1  -1   9     1059.24     1090.77     27.27 o
   0  -1   9      474.02      502.46     13.26 o
   1  -1   9       79.90       83.37      3.46 o
   2  -1   9       24.15       29.88      3.86 o
   3  -1   9       31.10       38.26      2.58 o
   4  -1   9       39.18       42.51      3.81 o
   5  -1   9      113.96      102.61      4.09 o
   6  -1   9      100.27      105.33      9.24 o
  -8   0   9        3.80       11.36      2.73 o
  -7   0   9       61.92       63.70      6.38 o
  -6   0   9       23.20       23.52      6.17 o
  -5   0   9       12.18       11.47      3.61 o
  -4   0   9        1.16        2.29      3.42 o
  -3   0   9       18.68       15.12      4.08 o
  -2   0   9      102.89       89.09      3.95 o
  -1   0   9       30.56       32.40      2.13 o
   0   0   9        9.42       19.25      8.10 o
   1   0   9      298.99      300.54     12.00 o
   3   0   9        6.62        1.86      1.73 o
   4   0   9        0.61        1.31      1.50 o
   5   0   9       17.13       22.98      3.25 o
   6   0   9        8.82        1.39      3.05 o
  -8   1   9        1.86       -0.86      3.74 o
  -7   1   9       45.81       54.18      7.49 o
  -6   1   9       30.12       27.24      3.67 o
  -5   1   9       11.54        9.49      1.36 o
  -4   1   9       36.04       42.16      2.86 o
  -3   1   9       31.09       31.63      3.18 o
  -2   1   9      135.53      154.27      8.74 o
  -1   1   9        1.95        6.69      1.28 o
   0   1   9        2.34        1.00      4.61 o
   1   1   9      138.78      147.20      5.75 o
   2   1   9       13.29       17.96      1.87 o
   3   1   9       15.66       16.21      7.55 o
   4   1   9        0.97        0.17      1.04 o
   5   1   9       26.30       41.03      3.38 o
  -7   2   9        3.48       -7.12      4.75 o
  -6   2   9       38.28       46.69      3.72 o
  -5   2   9      241.04      230.88      6.54 o
  -4   2   9        0.54        3.37      3.69 o
  -3   2   9       80.28       74.81     14.99 o
  -2   2   9       98.05      102.24      7.79 o
  -1   2   9      149.40      161.67      7.09 o
   0   2   9      239.48      232.79      7.59 o
   1   2   9        0.05        6.39      6.78 o
   2   2   9      336.02      361.12     11.08 o
   3   2   9      208.32      235.34     10.09 o
   4   2   9       62.60       59.95      4.46 o
   5   2   9       14.96        9.12      4.43 o
  -7   3   9        7.85       13.75      7.77 o
  -6   3   9        3.22       11.64      7.97 o
  -4   3   9       35.75       42.45      2.91 o
  -3   3   9       39.86       36.65     11.69 o
  -2   3   9       37.23       42.66      7.64 o
  -1   3   9        4.56        8.48      2.86 o
   0   3   9       28.75       30.77      2.75 o
   1   3   9       40.40       36.67      3.03 o
   2   3   9        4.65        5.99      5.00 o
   3   3   9       22.12       23.03     11.78 o
   4   3   9       33.92       31.55      3.14 o
  -6   4   9        4.03        1.32      3.59 o
  -5   4   9       20.24       19.37      6.42 o
  -4   4   9      103.16      106.03      5.52 o
  -3   4   9       30.02       14.78      2.92 o
  -2   4   9        9.33       12.45      2.80 o
  -1   4   9        7.69       16.31      2.67 o
   0   4   9       62.01       60.48      3.92 o
   1   4   9       67.55       74.85      4.37 o
   2   4   9        2.11       -2.58      1.72 o
   3   4   9       23.99       31.00     11.69 o
  -5   5   9       20.91       18.40      2.66 o
  -4   5   9        0.29        2.61      1.97 o
  -3   5   9       90.29       84.53      6.98 o
  -2   5   9      226.44      233.64      9.41 o
  -1   5   9      112.91      105.44      5.67 o
   0   5   9       23.56       14.19      7.93 o
   1   5   9       33.34       16.26      3.54 o
   2   5   9       78.92       66.76      4.51 o
  -3   6   9        0.83        6.70      3.24 o
  -2   6   9       14.35       24.44      6.76 o
  -1   6   9       56.70       64.19      9.42 o
   0   6   9        2.47        4.28      2.93 o
  -2 -13  10       25.45       43.94      5.18 o
  -1 -13  10       71.11       70.06      6.17 o
   0 -13  10        2.13       -0.98      2.86 o
   1 -13  10      112.43      101.79      7.66 o
   2 -13  10        0.10       -2.48      2.01 o
   3 -13  10       21.66       19.05      2.14 o
  -4 -12  10       15.83       14.31      4.14 o
  -3 -12  10       15.55       16.06      3.13 o
  -2 -12  10        7.78       14.74      3.25 o
  -1 -12  10        0.22       -1.37      1.76 o
   0 -12  10        5.81        1.37      2.98 o
   1 -12  10       23.47       19.33      3.82 o
   2 -12  10       13.79        9.08      1.74 o
   3 -12  10       18.88       27.86      2.59 o
   4 -12  10        0.05        9.55      2.63 o
  -5 -11  10       79.56       77.74      4.58 o
  -4 -11  10       86.35       89.63      5.54 o
  -3 -11  10       37.74       39.34      4.90 o
  -2 -11  10       27.87       29.18      3.74 o
  -1 -11  10       10.68       14.91      3.45 o
   0 -11  10      190.83      184.48      9.70 o
   1 -11  10       93.68       94.71      4.35 o
   2 -11  10      127.77      136.28      5.47 o
   3 -11  10        8.03        7.60      1.97 o
   4 -11  10      305.88      318.07     13.14 o
   5 -11  10        9.78       18.17      3.90 o
  -6 -10  10       20.96       21.35      3.20 o
  -5 -10  10        1.49        2.97      4.53 o
  -4 -10  10       29.67       27.47      6.67 o
  -3 -10  10       52.55       39.56      8.25 o
  -2 -10  10        7.26        7.38      1.19 o
   0 -10  10       11.59       24.44      3.20 o
   1 -10  10      160.73      159.12      5.76 o
   2 -10  10      189.83      205.89     13.91 o
   3 -10  10        6.70        6.88      1.50 o
   4 -10  10        3.77        4.73      1.99 o
   5 -10  10      150.40      154.10      6.95 o
   6 -10  10        5.08        3.72      2.24 o
  -6  -9  10        1.92       -2.15      1.43 o
  -5  -9  10       10.27        6.25      1.73 o
  -4  -9  10      135.75      130.96      6.22 o
  -3  -9  10        6.21        1.51      0.87 o
  -2  -9  10      258.78      254.00      7.82 o
  -1  -9  10       13.76       11.26      2.56 o
   0  -9  10       23.86       33.80      2.24 o
   1  -9  10        1.05        1.60      1.27 o
   2  -9  10        1.67        9.16      2.11 o
   3  -9  10        0.87        1.76      3.30 o
   4  -9  10       77.33       75.90      3.87 o
   5  -9  10        6.01        6.61      3.51 o
   6  -9  10       19.85       30.86      2.86 o
  -7  -8  10       25.28       28.41      4.57 o
  -6  -8  10       52.95       55.29      9.19 o
  -4  -8  10       41.56       47.73      3.55 o
  -3  -8  10      254.42      275.79      8.16 o
  -2  -8  10        9.45        8.74      1.12 o
  -1  -8  10      501.37      521.31     11.26 o
   0  -8  10      334.70      325.57     12.97 o
   1  -8  10        7.16        9.93      1.54 o
   2  -8  10       86.90       82.33      9.80 o
   3  -8  10      239.07      270.44      8.81 o
   4  -8  10      142.90      157.01     24.06 o
   5  -8  10      174.61      171.91     19.49 o
   6  -8  10       24.21       21.25      2.24 o
  -7  -7  10        0.01       -1.29      1.92 o
  -6  -7  10        2.69        0.37      1.37 o
  -5  -7  10        7.42        9.98      2.25 o
  -4  -7  10      110.92      104.06      4.32 o
  -3  -7  10      116.88      118.66      4.37 o
  -2  -7  10        3.88        7.97      1.26 o
  -1  -7  10       71.57       68.58      2.78 o
   0  -7  10       12.33       14.90      3.33 o
   1  -7  10      402.00      398.83      8.57 o
   2  -7  10        0.80        2.05      0.58 o
   3  -7  10       10.89       11.07      1.92 o
   4  -7  10      245.40      231.79      5.91 o
   5  -7  10       61.82       71.79      2.97 o
   6  -7  10       11.30        7.81      1.44 o
  -7  -6  10       13.77        6.53      2.48 o
  -6  -6  10        0.33        3.91      2.75 o
  -5  -6  10       19.30       20.08      1.54 o
  -4  -6  10        0.08       -0.57      0.96 o
  -3  -6  10       18.46       11.24      1.76 o
  -2  -6  10        4.74        5.46      1.68 o
  -1  -6  10       20.79       21.58      1.19 o
   0  -6  10        0.15        0.15      0.57 o
   1  -6  10      334.75      318.86     12.76 o
   2  -6  10        9.77       13.27      3.62 o
   3  -6  10      111.72      113.09      4.56 o
   4  -6  10        0.30       -1.32      0.88 o
   5  -6  10        0.10       -2.15      1.43 o
   6  -6  10        0.05        1.02      0.84 o
  -7  -5  10       23.37       26.68      3.22 o
  -6  -5  10        3.03        4.94      1.78 o
  -5  -5  10       56.10       60.80      6.78 o
  -4  -5  10       17.96       12.68      4.28 o
  -3  -5  10      407.24      412.41     26.80 o
  -2  -5  10        3.27        2.94      0.81 o
  -1  -5  10       38.75       39.00      2.17 o
   0  -5  10      680.10      676.52     14.82 o
   1  -5  10       11.04        9.32      3.64 o
   2  -5  10      234.80      257.75      9.87 o
   3  -5  10      103.16      103.94      4.52 o
   4  -5  10       76.25       86.54      7.94 o
   5  -5  10      123.93      109.06     15.35 o
   6  -5  10       61.92       90.46     16.95 o
  -8  -4  10        3.19        9.33      2.39 o
  -7  -4  10        0.95        2.91      3.56 o
  -6  -4  10        3.86        1.85      1.43 o
  -5  -4  10       64.49       69.21      5.21 o
  -4  -4  10      157.27      163.39      4.49 o
  -3  -4  10        7.93        8.21      2.06 o
  -2  -4  10       73.20       67.62      2.68 o
  -1  -4  10       56.91       56.66      3.21 o
   0  -4  10      322.99      326.33     14.43 o
   1  -4  10        1.85        3.72      3.19 o
   2  -4  10       12.75       10.94      1.26 o
   3  -4  10      241.89      205.42     13.59 o
   4  -4  10      221.96      231.74      6.47 o
   5  -4  10        3.86        6.98      1.35 o
   6  -4  10        0.21        2.68      5.92 o
  -8  -3  10        5.31        2.67      4.61 o
  -7  -3  10       13.99        9.14      2.50 o
  -6  -3  10        1.33        3.99      1.09 o
  -5  -3  10       33.41       28.09      5.65 o
  -4  -3  10       76.62       75.93      7.89 o
  -3  -3  10        0.56       -0.83      1.73 o
  -2  -3  10      246.40      269.67      6.43 o
  -1  -3  10       39.56       30.91      2.49 o
   0  -3  10       19.59       19.50      4.01 o
   1  -3  10       36.18       36.06      2.90 o
   2  -3  10       12.19       12.01      1.29 o
   3  -3  10        5.97        7.62      0.98 o
   4  -3  10        1.00        1.11      2.36 o
   5  -3  10       11.94       19.72      1.75 o
   6  -3  10       25.01       26.07      2.21 o
  -8  -2  10       54.15       59.89      4.56 o
  -7  -2  10        0.26        2.21      9.64 o
  -6  -2  10        0.15        5.98      5.12 o
  -5  -2  10       97.38      115.90     10.05 o
  -4  -2  10      102.85       90.50      3.34 o
  -3  -2  10       34.76       41.14      3.93 o
  -2  -2  10        2.48        4.08      1.60 o
  -1  -2  10       10.67        9.81      2.73 o
   0  -2  10      433.87      427.85      9.82 o
   1  -2  10       35.87       35.24      2.10 o
   2  -2  10       22.96       27.76      6.96 o
   3  -2  10      145.68      144.89      3.99 o
   4  -2  10      182.14      186.36      5.06 o
   5  -2  10       62.21       61.31      5.72 o
   6  -2  10        0.58       -2.22      1.48 o
  -7  -1  10       27.37       31.26     10.87 o
  -6  -1  10       22.25       28.16      2.93 o
  -5  -1  10        9.78       14.40      2.32 o
  -4  -1  10        0.00        0.03      1.05 o
  -3  -1  10       15.77       19.95      4.21 o
  -2  -1  10      198.27      199.92      6.46 o
  -1  -1  10      825.90      923.27     23.50 o
   0  -1  10       25.42       33.54      4.17 o
   1  -1  10       65.23       67.23      8.97 o
   2  -1  10        5.34        7.72      3.41 o
   3  -1  10      332.34      329.55     10.30 o
   4  -1  10        1.87        1.41      1.99 o
   5  -1  10       40.48       40.59      8.28 o
  -7   0  10        4.18        6.53      5.46 o
  -6   0  10        4.64        5.95      1.80 o
  -5   0  10        0.63        1.49      1.32 o
  -4   0  10        1.47       -1.14      0.76 o
  -3   0  10        6.93        9.13      2.62 o
  -2   0  10       19.98       26.86      7.57 o
  -1   0  10        5.33        8.32      5.63 o
   0   0  10       15.85       16.13      1.74 o
   1   0  10       64.64       58.94      5.99 o
   2   0  10        6.40        1.37      1.58 o
   3   0  10        2.11        1.33      3.92 o
   4   0  10        7.49        6.50      3.54 o
   5   0  10       29.20       18.54      2.31 o
  -7   1  10       16.06       28.70      3.03 o
  -6   1  10        3.25        4.76      2.19 o
  -5   1  10      134.15      135.31      4.84 o
  -4   1  10        0.86        2.15      1.15 o
  -3   1  10        4.45        7.40      2.85 o
  -2   1  10      118.78      119.24     24.44 o
  -1   1  10      151.09      156.54      6.15 o
   0   1  10        1.96        3.43      1.74 o
   1   1  10       84.13       89.29      4.55 o
   2   1  10      146.52      156.05     19.17 o
   3   1  10       80.75       82.70      4.70 o
   4   1  10       48.08       35.60      7.73 o
   5   1  10        0.72        1.98      1.86 o
  -6   2  10        2.82       -0.01      1.37 o
  -5   2  10        9.37        8.62      1.97 o
  -4   2  10       18.65       27.85      3.38 o
  -3   2  10       62.96       71.32      4.63 o
  -2   2  10       23.98       21.29      4.23 o
  -1   2  10        9.33        8.00      7.59 o
   0   2  10       86.02       77.38     13.07 o
   1   2  10       34.81       32.39     12.66 o
   2   2  10      159.84      152.30      7.29 o
   3   2  10        1.37        2.03      3.55 o
   4   2  10       32.20       27.95      2.82 o
  -6   3  10        4.22        0.25      1.59 o
  -5   3  10       26.05       17.87      7.17 o
  -4   3  10        2.44        8.54      2.31 o
  -3   3  10        7.48        7.14      1.82 o
  -2   3  10        5.81        0.50      4.79 o
  -1   3  10        3.39        2.59      4.93 o
   0   3  10        0.47        3.10      2.25 o
   1   3  10        8.83        6.87      4.68 o
   2   3  10        2.21        7.35      3.39 o
   3   3  10        6.92       17.33      3.62 o
  -5   4  10        6.46       14.91      4.14 o
  -4   4  10       58.98       56.05      4.61 o
  -3   4  10       52.48       32.60      4.21 o
  -2   4  10      242.17      221.78     29.62 o
  -1   4  10       25.50       29.30      2.95 o
   0   4  10        0.28        6.40      4.85 o
   1   4  10       82.19       68.88      9.73 o
   2   4  10       56.33       61.58      4.45 o
  -3   5  10        0.05        2.11      2.37 o
  -2   5  10        7.44        4.73      5.18 o
  -1   5  10       71.83       76.66      5.24 o
  -1 -13  11        0.10        3.35      2.49 o
   1 -13  11       16.65       26.82      4.51 o
   2 -13  11        2.46        2.48      2.01 o
  -3 -12  11        2.41       13.81      3.24 o
  -2 -12  11       61.69       70.44      6.74 o
   0 -12  11        0.72        4.22      2.38 o
   1 -12  11       71.03       86.84      7.70 o
   2 -12  11      360.19      393.77     21.70 o
   3 -12  11       32.00       48.19      4.81 o
  -4 -11  11        0.09        7.85      3.00 o
  -3 -11  11       24.19       38.64      5.56 o
  -2 -11  11       23.33       20.84      3.87 o
  -1 -11  11       13.41       17.89      3.77 o
   0 -11  11       55.04       72.71      6.09 o
   1 -11  11       87.29       91.85      4.38 o
   2 -11  11      124.48      131.36      7.87 o
   3 -11  11       19.28       12.78      4.10 o
   4 -11  11        4.54        7.24      2.22 o
  -5 -10  11       55.79       56.44      5.71 o
  -4 -10  11       47.01       37.26     11.60 o
  -3 -10  11       75.72       59.58      3.72 o
  -1 -10  11       10.05       11.43      2.86 o
   0 -10  11        5.13        4.83      2.02 o
   1 -10  11        0.70       -0.86      1.25 o
   2 -10  11        0.90        0.55      1.04 o
   3 -10  11        0.11        2.43      2.55 o
   4 -10  11        7.31        5.20      1.69 o
   5 -10  11       12.71       16.62      5.04 o
  -6  -9  11       18.95       27.47      6.21 o
  -5  -9  11       14.07       15.52      8.86 o
  -4  -9  11       12.86       10.48      1.88 o
  -3  -9  11      213.36      202.48      9.20 o
  -2  -9  11      598.47      580.07     16.13 o
  -1  -9  11        9.23        5.87      2.38 o
   0  -9  11       12.79       15.52      6.73 o
   1  -9  11      100.27       98.14      4.28 o
   2  -9  11      237.87      233.63      7.72 o
   3  -9  11       14.57       19.15      3.77 o
   4  -9  11       10.53       16.56      4.66 o
   5  -9  11       22.12       14.86      4.12 o
  -6  -8  11        1.90        3.71      7.46 o
  -5  -8  11       56.38       54.58      4.78 o
  -4  -8  11       94.04       92.12      4.07 o
  -3  -8  11       30.86       38.23      2.63 o
  -2  -8  11        4.65        2.24      1.13 o
  -1  -8  11      171.49      158.49      5.34 o
   0  -8  11        2.77        4.22      0.74 o
   1  -8  11      251.38      242.04      6.29 o
   2  -8  11       60.38       61.88      3.45 o
   3  -8  11       85.62       82.32      7.56 o
   4  -8  11       62.63       59.14      3.87 o
   5  -8  11      119.92      114.71      6.56 o
  -6  -7  11       18.90       16.96      2.75 o
  -5  -7  11        2.98        1.37      1.62 o
  -4  -7  11       45.18       41.62      2.74 o
  -3  -7  11        0.86        1.37      1.12 o
  -2  -7  11       53.30       49.13      2.34 o
  -1  -7  11      103.79      107.97      3.95 o
   0  -7  11       12.90       12.93      1.56 o
   1  -7  11        6.17        7.80      1.01 o
   2  -7  11       27.23       26.14      1.44 o
   3  -7  11        0.25       -0.45      2.49 o
   4  -7  11        0.77        1.88      2.60 o
   5  -7  11       10.77        9.98      1.48 o
   6  -7  11        0.95        0.33      5.92 o
  -7  -6  11       47.18       54.58      5.11 o
  -6  -6  11       53.61       56.08      5.34 o
  -5  -6  11       10.00        6.08      1.38 o
  -4  -6  11        0.06        1.12      1.37 o
  -3  -6  11      143.40      145.00      4.27 o
  -2  -6  11       32.51       24.27      4.61 o
  -1  -6  11       68.54       72.32      3.23 o
   0  -6  11      259.03      250.81      7.42 o
   1  -6  11      243.70      234.31      5.94 o
   2  -6  11       19.47       18.94      1.49 o
   3  -6  11        5.92        6.75      5.97 o
   4  -6  11      103.19      127.70      7.52 o
   5  -6  11      136.52      150.74      5.42 o
   6  -6  11       29.46       27.31      3.10 o
  -7  -5  11        2.80        8.22      2.75 o
  -6  -5  11       82.24       74.00      7.36 o
  -5  -5  11       45.16       45.25      2.41 o
  -4  -5  11       30.92       31.04      4.25 o
  -3  -5  11       64.77       65.19      7.90 o
  -2  -5  11      181.81      187.88      5.09 o
  -1  -5  11      130.03      128.08      3.79 o
   0  -5  11       14.48       18.09      2.14 o
   1  -5  11        7.07        5.10      1.99 o
   2  -5  11      442.31      443.10     20.73 o
   3  -5  11       44.39       47.49      3.41 o
   4  -5  11      146.95      158.19      9.07 o
   5  -5  11       97.75       99.67      5.99 o
   6  -5  11       26.29       22.46      2.01 o
  -7  -4  11        2.35       -2.64      1.76 o
  -6  -4  11       17.10       18.91      4.22 o
  -5  -4  11        2.16        2.18      1.86 o
  -4  -4  11       15.70       23.27      1.89 o
  -3  -4  11        5.64       10.19      3.73 o
  -2  -4  11       19.43       20.84      1.93 o
  -1  -4  11        6.71        3.82      1.30 o
   0  -4  11       29.99       24.61      1.76 o
   1  -4  11       13.42       19.99      1.62 o
   2  -4  11       16.32       19.18      1.41 o
   3  -4  11        6.50        4.31      1.05 o
   4  -4  11        0.26        3.04      5.73 o
   5  -4  11       29.58       28.18      2.20 o
   6  -4  11        0.28        0.25      1.26 o
  -7  -3  11        0.02       -2.49      2.93 o
  -6  -3  11        1.73        5.57      2.62 o
  -5  -3  11       12.31       19.42      1.81 o
  -4  -3  11      111.30      113.52      5.18 o
  -3  -3  11      227.52      230.91      9.07 o
  -2  -3  11      158.32      136.66     10.82 o
  -1  -3  11       19.37       21.89      1.68 o
   0  -3  11      168.15      167.19      7.17 o
   1  -3  11       82.02       92.85      5.23 o
   2  -3  11        8.52        2.01      2.12 o
   3  -3  11      103.73      106.16      4.07 o
   4  -3  11       25.63       26.67      1.95 o
   5  -3  11        2.59       -0.20      1.26 o
  -7  -2  11       46.67       26.62      3.28 o
  -6  -2  11       21.67        9.79      2.47 o
  -5  -2  11       55.40       53.84      2.77 o
  -4  -2  11       28.69       26.51      3.30 o
  -3  -2  11      889.39      913.53     19.70 o
  -2  -2  11      228.77      253.61      8.59 o
  -1  -2  11       12.32       10.87      5.72 o
   0  -2  11        2.11       -0.70      1.03 o
   1  -2  11      260.32      247.72      6.67 o
   2  -2  11       56.49       62.19      7.12 o
   3  -2  11       18.84       14.16      1.54 o
   4  -2  11        0.05        8.74      2.12 o
   5  -2  11       31.99       36.05      3.21 o
  -7  -1  11        0.09        2.04      4.25 o
  -6  -1  11        2.81        2.60      2.11 o
  -5  -1  11       38.08       39.93      2.31 o
  -4  -1  11       36.23       28.16      2.22 o
  -3  -1  11        2.63        0.84      1.39 o
  -2  -1  11      141.31      142.87      4.53 o
  -1  -1  11       77.48       75.59      7.28 o
   0  -1  11        0.38        1.99      1.81 o
   1  -1  11        2.44        7.55      2.17 o
   2  -1  11        4.78        6.49      5.24 o
   3  -1  11        3.52        3.33      2.12 o
   4  -1  11       39.88       47.90      3.52 o
   5  -1  11       20.01       20.94      2.86 o
  -6   0  11        1.86       10.09      8.17 o
  -5   0  11       20.24       22.50     10.05 o
  -4   0  11        4.72        5.16      1.36 o
  -3   0  11        4.05        6.68      3.79 o
  -2   0  11       19.77       17.88      2.10 o
   0   0  11        6.25        7.27      1.50 o
   1   0  11       84.00       69.98      7.45 o
   2   0  11       38.89       27.47      2.64 o
   3   0  11       17.61       26.31      2.29 o
   4   0  11        4.55       -0.71      2.36 o
  -6   1  11        0.13       13.54      2.61 o
  -5   1  11       13.17       12.59      2.39 o
  -4   1  11       36.64       38.75      2.64 o
  -3   1  11       90.33       84.27      4.64 o
  -2   1  11        4.35        3.90      1.87 o
  -1   1  11       52.87       53.10      9.82 o
   0   1  11      399.40      415.09     17.09 o
   1   1  11       94.89       95.12      4.92 o
   2   1  11        0.44        1.82      4.86 o
   3   1  11        0.14       -0.26      7.29 o
  -5   2  11        4.22        6.56     10.82 o
  -4   2  11        1.33       -0.62      1.74 o
  -3   2  11       13.44       12.05      2.25 o
  -2   2  11       60.75       54.23     10.28 o
  -1   2  11        5.82       13.22      7.06 o
   0   2  11        7.66        2.36      1.58 o
   1   2  11       60.41       58.14     11.68 o
   2   2  11        1.10        4.25      1.53 o
  -4   3  11       85.01       82.21     12.46 o
  -3   3  11        5.25        4.80      2.28 o
  -2   3  11       72.22       59.27      6.00 o
  -1   3  11        0.71        0.42      5.92 o
   0   3  11       16.50       19.11      4.51 o
   1   3  11       29.40       32.36      3.10 o
  -2 -12  12       10.83        2.99      3.13 o
  -1 -12  12        0.33       -0.25      2.25 o
   0 -12  12       91.80       79.12      7.75 o
   1 -12  12       63.97       80.52      7.21 o
   2 -12  12       29.13       43.21      5.43 o
  -3 -11  12        6.32        5.08      2.62 o
  -2 -11  12        6.95       17.05      3.60 o
   0 -11  12       20.71       15.43      3.51 o
   1 -11  12        0.91       -0.50      2.35 o
   2 -11  12        4.19       -1.85      1.23 o
   3 -11  12      119.36      114.55      6.08 o
  -4 -10  12      192.62      172.09      7.83 o
  -2 -10  12       11.81       16.59      3.64 o
  -1 -10  12        0.28        4.50      1.89 o
   0 -10  12        3.31       -1.73      1.49 o
   1 -10  12       23.93       25.74      2.50 o
   2 -10  12      119.04      119.77     16.14 o
   3 -10  12        2.56        4.66      1.69 o
   4 -10  12       15.89       16.41      2.47 o
  -5  -9  12       99.65       99.32      6.90 o
  -4  -9  12        0.02        1.73      1.36 o
  -3  -9  12       11.85       18.09      1.62 o
  -2  -9  12       26.62       26.71      1.73 o
  -1  -9  12       84.65      105.43      6.65 o
   0  -9  12       15.56       16.21      1.96 o
   1  -9  12       39.02       31.92      5.37 o
   2  -9  12        4.21        8.27      5.05 o
   3  -9  12      203.92      189.85     11.38 o
   4  -9  12       38.10       36.45      3.22 o
  -5  -8  12        9.64        7.24      2.34 o
  -4  -8  12       49.42       55.08      3.31 o
  -3  -8  12       77.39       81.52      3.82 o
  -2  -8  12       84.13       87.27      3.96 o
  -1  -8  12       75.45       84.99      3.50 o
   0  -8  12        1.57        2.46      1.37 o
   1  -8  12       41.58       38.00      3.23 o
   2  -8  12      163.72      169.11      6.97 o
   3  -8  12       19.08       19.01      6.45 o
   4  -8  12        0.06        1.72      2.85 o
   5  -8  12        3.56       15.46      7.23 o
  -6  -7  12       11.86       13.98      2.59 o
  -5  -7  12        2.04        1.86      1.25 o
  -4  -7  12        3.31        1.73      1.00 o
  -3  -7  12       43.41       33.68      2.47 o
  -2  -7  12       31.67       25.56      2.25 o
  -1  -7  12      122.16      116.71      4.58 o
   0  -7  12        0.57        6.25      2.12 o
   1  -7  12       18.73       26.40      5.13 o
   2  -7  12        0.29       -1.15      2.42 o
   3  -7  12       27.63       35.73      2.16 o
   4  -7  12       12.61       17.31      1.67 o
   5  -7  12        1.84        6.36      2.48 o
  -6  -6  12        7.05        4.98      2.14 o
  -5  -6  12       15.17       20.03      3.00 o
  -4  -6  12        0.07       -1.49      1.00 o
  -3  -6  12       64.73       62.96      3.36 o
  -2  -6  12       87.04       88.31      3.77 o
  -1  -6  12       14.56       11.43      1.58 o
   0  -6  12       36.44       43.94      2.82 o
   1  -6  12        7.38        3.54      2.23 o
   2  -6  12      356.58      351.61     19.85 o
   3  -6  12        7.93        6.17      1.13 o
   4  -6  12        8.64       12.63      1.54 o
   5  -6  12        1.77        0.17      1.15 o
  -6  -5  12       33.78       25.90      4.20 o
  -5  -5  12        9.68       21.56      2.28 o
  -4  -5  12       50.65       49.28      3.29 o
  -3  -5  12        0.00        0.37      1.25 o
  -2  -5  12        5.35        1.62      1.62 o
  -1  -5  12       34.63       28.94      2.28 o
   0  -5  12       25.80       33.68      2.47 o
   1  -5  12      236.52      241.36      7.62 o
   2  -5  12       39.05       36.24      2.03 o
   3  -5  12       49.47       48.96      4.83 o
   4  -5  12       38.19       44.20      2.60 o
   5  -5  12      101.36      100.81      4.51 o
  -6  -4  12        6.61        7.14      1.67 o
  -5  -4  12       54.75       46.55      2.70 o
  -4  -4  12        0.12       -1.11      1.18 o
  -3  -4  12       48.37       35.56      2.29 o
  -2  -4  12       15.06       14.35      6.01 o
  -1  -4  12       24.16       24.81      2.96 o
   0  -4  12       39.44       39.76      2.68 o
   1  -4  12       12.74       12.44      1.73 o
   2  -4  12       13.81       12.44      1.73 o
   3  -4  12        3.61        2.79      1.08 o
   4  -4  12        0.68       -2.05      1.36 o
   5  -4  12        1.22        0.12      1.38 o
  -6  -3  12        7.33        3.19      2.74 o
  -5  -3  12      114.79      110.03     15.31 o
  -4  -3  12       32.49       35.32      2.40 o
  -3  -3  12      150.27      139.96     10.87 o
  -2  -3  12       38.76       40.99      2.35 o
  -1  -3  12        0.68        0.78      0.84 o
   0  -3  12       36.52       31.99      2.00 o
   1  -3  12       23.92       24.00      4.33 o
   2  -3  12      238.22      266.61      9.12 o
   3  -3  12        0.08        1.25      1.99 o
   4  -3  12       10.77       12.21      2.03 o
  -6  -2  12       14.63       18.19      2.39 o
  -5  -2  12        7.42       13.75      4.97 o
  -4  -2  12        4.00        0.65      2.60 o
  -3  -2  12      171.98      171.53     15.40 o
  -2  -2  12       13.03       12.57      1.74 o
  -1  -2  12       38.77       30.19      3.76 o
   0  -2  12       40.73       46.31      8.18 o
   1  -2  12       27.88       28.29      2.51 o
   2  -2  12       58.16       60.93      4.46 o
   3  -2  12      142.04      144.21      7.24 o
   4  -2  12        5.36       -0.25      1.38 o
  -6  -1  12        0.51        0.12      2.78 o
  -5  -1  12        0.11        2.89      1.40 o
  -4  -1  12        8.83       13.41      3.13 o
  -3  -1  12       39.16       33.62      2.20 o
  -2  -1  12        3.47        7.16      1.69 o
  -1  -1  12       10.49       10.70      1.56 o
   0  -1  12        1.11       -1.10      2.86 o
   1  -1  12        3.37       -0.03      1.37 o
   2  -1  12       57.02       69.15     12.09 o
   3  -1  12       42.67       23.68      2.83 o
  -5   0  12       12.98       14.39      2.56 o
  -4   0  12       42.49       41.49      7.15 o
  -3   0  12       30.60       23.93      2.04 o
  -2   0  12      102.92       94.56      4.95 o
  -1   0  12      102.95      123.79     19.82 o
   0   0  12      104.92       94.36      5.51 o
   1   0  12       41.84       50.71      4.99 o
   2   0  12        1.12        1.33      2.11 o
   3   0  12       30.26       30.16      3.55 o
  -4   1  12        4.71        5.31      1.72 o
  -3   1  12       52.99       50.26      5.22 o
  -2   1  12       33.33       29.72      2.92 o
  -1   1  12        6.61        7.21      3.25 o
   0   1  12       13.15       11.27      8.46 o
   1   1  12       26.53       23.85      3.43 o
   2   1  12       39.54       38.92      5.43 o
  -3   2  12        2.64        3.78      4.41 o
  -2   2  12       11.05        2.55      6.46 o
  -1   2  12        0.01       -1.87      2.42 o
   0   2  12        7.42        6.11      2.32 o
  -1 -11  13       37.86       28.94      4.68 o
   0 -11  13        5.84        4.83      2.99 o
   2 -11  13       15.58       19.14      3.33 o
  -2 -10  13        0.23       -3.36      2.24 o
  -1 -10  13       61.57       69.69      6.15 o
   0 -10  13       55.08       51.34      5.28 o
   1 -10  13       19.16       24.44      3.20 o
   2 -10  13       62.82       60.43      4.45 o
   3 -10  13        6.46        5.35      2.93 o
  -4  -9  13       39.43       37.68      2.74 o
  -3  -9  13      115.22      122.08      5.67 o
  -2  -9  13       10.67       21.97      3.45 o
  -1  -9  13       11.25        7.97      2.39 o
   0  -9  13      155.57      169.64     10.46 o
   1  -9  13       93.29       96.31      5.33 o
   2  -9  13       24.47       34.00      4.79 o
   3  -9  13       44.09       57.37      8.45 o
  -4  -8  13        6.74        7.72      1.73 o
  -3  -8  13       45.05       57.93      3.40 o
  -2  -8  13        1.59        4.22      1.10 o
  -1  -8  13        0.60       -1.12      0.87 o
   0  -8  13        7.48        9.98      1.35 o
   1  -8  13        0.18        2.48      2.01 o
   2  -8  13       37.90       35.25      7.01 o
   3  -8  13        9.97       10.21      2.08 o
  -5  -7  13       11.14       13.81      1.91 o
  -4  -7  13       27.62       29.91      2.32 o
  -3  -7  13        2.68        1.37      1.26 o
  -2  -7  13       11.69        9.69      1.59 o
  -1  -7  13       76.00       73.66      4.02 o
   0  -7  13       26.57       18.56      1.73 o
   1  -7  13        9.54       11.21      1.49 o
   2  -7  13      115.99      116.04      4.85 o
   3  -7  13       18.85       24.20      1.81 o
   4  -7  13       85.23       93.87      5.80 o
  -5  -6  13       16.13       21.76      2.50 o
  -4  -6  13       67.25       75.20      4.45 o
  -3  -6  13        1.05        1.51      1.37 o
  -2  -6  13        0.07       -2.62      1.74 o
  -1  -6  13      213.67      224.00      7.69 o
   0  -6  13      191.84      184.19      6.66 o
   1  -6  13       32.44       31.39      2.50 o
   2  -6  13        2.78        2.24      1.23 o
   3  -6  13      212.23      245.97     16.72 o
   4  -6  13       56.68       66.90      7.57 o
  -5  -5  13       12.13       12.59      2.14 o
  -4  -5  13       31.81       22.07      2.52 o
  -3  -5  13       13.52       18.09      2.37 o
  -2  -5  13        1.93       -1.62      1.25 o
  -1  -5  13       13.59       17.89      1.98 o
   0  -5  13        2.33       -0.50      0.98 o
   1  -5  13       32.65       40.05      2.83 o
   2  -5  13       10.70       13.98      2.01 o
   3  -5  13        4.70       10.33      1.72 o
  -5  -4  13        0.06       -1.12      1.11 o
  -4  -4  13       36.93       30.64      2.59 o
  -3  -4  13       51.93       58.62      3.41 o
  -2  -4  13        1.78        4.50      1.61 o
  -1  -4  13        0.06        5.33      1.86 o
   1  -4  13        8.52        6.70      1.73 o
   2  -4  13       36.44       43.36      2.94 o
   3  -4  13       41.80       42.62      3.50 o
  -5  -3  13      325.76      328.91     12.95 o
  -4  -3  13       26.52       26.24      2.86 o
  -3  -3  13       42.37       38.46      8.62 o
  -2  -3  13       11.61       13.73      2.15 o
  -1  -3  13      138.58      163.87      7.42 o
   0  -3  13        0.15        3.99      1.38 o
   1  -3  13        2.40        3.72      1.51 o
   2  -3  13       73.80       61.56      3.85 o
  -5  -2  13       64.91       50.70      3.50 o
  -4  -2  13       35.84       32.88      7.34 o
  -3  -2  13        3.60        3.24      2.74 o
  -2  -2  13        5.43        6.99      2.36 o
  -1  -2  13        0.24        2.17      1.81 o
   0  -2  13       58.29       64.21      4.11 o
   1  -2  13        5.13        4.50      1.61 o
   2  -2  13       49.56       51.02      3.66 o
  -4  -1  13        0.24        0.62      1.38 o
  -3  -1  13        0.10        2.08      3.06 o
  -2  -1  13       96.85       88.99      4.43 o
  -1  -1  13       29.39       18.28      2.37 o
   0  -1  13       36.07       37.22      3.94 o
   1  -1  13        4.50        8.10      2.09 o
  -3   0  13       26.81       41.31      3.85 o
  -2   0  13      118.58      133.97      9.02 o
  -1   0  13        1.64        2.11      3.05 o
   0   0  13       26.29       21.15      6.12 o
  -1 -10  14        0.54       -0.62      1.88 o
   0 -10  14       35.13       42.19      4.50 o
  -2  -9  14        4.92       15.17      2.60 o
  -1  -9  14       35.51       48.50      4.82 o
   0  -9  14        3.24        6.59      3.38 o
   1  -9  14        2.04       -2.88      2.77 o
  -3  -8  14       20.55       24.89      2.45 o
  -2  -8  14        2.66        3.35      1.35 o
  -1  -8  14        8.29        9.55      1.52 o
   0  -8  14        5.71        2.99      2.13 o
   1  -8  14       10.82       10.11      2.63 o
   2  -8  14        4.75        6.24      6.35 o
  -3  -7  14       16.94        6.59      1.49 o
  -2  -7  14       60.51       52.79      3.56 o
  -1  -7  14       19.88       26.93      2.32 o
   0  -7  14       97.20      112.41      5.92 o
   1  -7  14       15.21       18.27      2.19 o
   2  -7  14       20.22       17.80      3.86 o
  -4  -6  14       13.49       14.91      1.98 o
  -3  -6  14       15.43       20.13      2.50 o
  -2  -6  14       17.52       22.50      2.33 o
  -1  -6  14       11.30        7.72      1.49 o
   0  -6  14        3.98        6.59      1.61 o
   1  -6  14       80.69       68.02      4.42 o
   2  -6  14       23.80       28.34      2.38 o
  -4  -5  14       11.93        5.70      1.97 o
  -3  -5  14        0.77        4.73      2.38 o
  -2  -5  14        0.00        4.22      1.37 o
  -1  -5  14        2.83        5.70      1.76 o
   0  -5  14        0.01        0.12      1.38 o
   1  -5  14        0.15        3.72      1.63 o
   2  -5  14        5.75       10.19      1.86 o
  -3  -4  14       43.95       45.74      3.18 o
  -2  -4  14        2.91        6.59      1.61 o
  -1  -4  14       33.13       22.71      2.44 o
   0  -4  14        1.67        3.60      1.61 o
   1  -4  14        4.62       -1.12      1.63 o
  -3  -3  14        0.64        6.70      3.00 o
  -2  -3  14        0.52        0.62      1.51 o
  -1  -3  14        1.09       -1.12      1.49 o
   0  -3  14      103.12       99.77      5.79 o
   1  -3  14       97.66      131.12      8.69 o
  -2  -2  14       11.66       14.82      2.23 o
  -1  -2  14        9.80        7.24      1.86 o
 
